# Supplementary material for: A thermo‐resistant and RNase‐sensitive cargo from Giardia duodenalis extracellular vesicles modifies the behaviour of enterobacteria
Source: J Extracell Biol. 2023 Aug 30;2(9):e109. doi: 10.1002/jex2.109 (PMC11080815; doi:10.1002/jex2.109)
Supplement: Supplementary file 1 — Supplementary Information [file JEX2-2-e109-s001.xlsx]

## Sheet: in
Supplementary Table 1
Gene id	logFC	FDR	diffexpressed	Index
GL50803_t0060	-0.760885	0.632051	NO
GL50803_t0059	-1.55796	0.588095	NO
GL50803_t0057	-2.39333	0.12586	NO
GL50803_t0056	-1.98025	0.212703	NO
GL50803_t0055	-1.52476	0.00294405	DOWN	tRFs
GL50803_t0051	0.702627	0.656807	NO
GL50803_t0050	1.42824	2.85e-07	UP
GL50803_t0050	-1.96717	0.795052	NO
GL50803_t0046	-1.69071	0.447019	NO
GL50803_t0045	-0.589466	0.535182	NO
GL50803_t0042	-0.386249	0.632051	NO
GL50803_t0036	-3.56038	0.00294405	DOWN	tRFs
GL50803_t0033	-3.73137	0.000171044	DOWN	tRFs
GL50803_t0031	-1.42135	0.206271	NO
GL50803_t0030	-0.569045	0.677258	NO
GL50803_t0029	-2.54055	0.535182	NO
GL50803_t0014	1.42944	0.13416	NO
GL50803_t0014	-1.55796	0.588095	NO
GL50803_t0012	-1.56571	0.377419	NO
GL50803_t0008	-1.96717	0.795052	NO
GL50803_t0004	-5.08733	0.0258928	DOWN	tRFs
GL50803_t0002	0.67607	1	NO
GL50803_r0025	-2.15115	0.0788571	NO
GL50803_r0022	-2.23965	3.12e-20	DOWN	rRFs
GL50803_r0021	-1.7171	5.25e-15	DOWN	rRFs
GL50803_r0020	-3.54816	0.0658511	NO
GL50803_r0019	-2.14846	8.58e-21	DOWN	rRFs
GL50803_r0015	-1.59899	0.0354514	DOWN	rRFs
GL50803_r0013	-4.50336	0.13416	NO
GL50803_r0007	-1.80077	3e-09	DOWN	rRFs
GL50803_99637	3.12012	1.06e-11	UP
GL50803_98054	-0.541933	0.493633	NO
GL50803_97389	2.69212	0.074822	NO
GL50803_93851	3.37733	4.72e-33	UP	SRI
GL50803_93358	-8.91864	0.13416	NO
GL50803_92664	3.03814	3.79e-34	UP	SRI
GL50803_92663	2.62802	1.66e-13	UP	SRI
GL50803_92651	3.28047	3.1e-13	UP	SRI
GL50803_9183	-1.04447	0.517132	NO
GL50803_88765	-1.6595	0.275507	NO
GL50803_8769	-3.13895	0.146477	NO
GL50803_8044	-1.56377	0.588095	NO
GL50803_8037	0.236827	1	NO
GL50803_7766	-4.50336	0.13416	NO
GL50803_761	2.65403	1.17e-20	UP	SRI
GL50803_6430	-1.39482	0.487978	NO
GL50803_4432	3.1253	1.48e-10	UP	SRI
GL50803_4431	3.29102	1.15e-18	UP	SRI
GL50803_4430	3.35966	3.45e-25	UP	SRI
GL50803_41288	-1.96717	0.795052	NO
GL50803_41212	-1.96717	0.795052	NO
GL50803_37926	2.95134	0.000680526	UP
GL50803_37873	-7.92161	0.410101	NO
GL50803_37305	1.33367	0.584003	NO
GL50803_3666	2.99266	4.41e-28	UP	SRI
GL50803_35094	-2.55498	0.34192	NO
GL50803_34151	3.83626	1.25e-13	UP	SRI
GL50803_34087	1.66423	0.12687	NO
GL50803_33232	0.749885	0.899488	NO
GL50803_32674	2.64347	6.78e-15	UP	SRI
GL50803_31770	1.72571	0.00391054	UP
GL50803_31718	1.71163	0.428345	NO
GL50803_31692	-0.978848	0.818755	NO
GL50803_31074	2.06754	0.00177475	UP
GL50803_26442	2.76938	8.3e-08	UP	SRI
GL50803_2631	1.94952	0.302249	NO
GL50803_25080	1.63578	0.49287	NO
GL50803_25075	3.19843	1.1e-29	UP	SRI
GL50803_25071	3.36711	2.9e-11	UP	SRI
GL50803_21184	-1.55796	0.588095	NO
GL50803_20429	-0.399508	0.656807	NO
GL50803_19667	1.82055	0.158607	NO
GL50803_19377	-3.54816	0.0658511	NO
GL50803_19076	-2.10525	0.13416	NO
GL50803_17570	-2.96419	0.150503	NO
GL50803_17558	0.749885	0.899488	NO
GL50803_17478	-1.55796	0.588095	NO
GL50803_17249	-7.92161	0.410101	NO
GL50803_17121	-4.50336	0.13416	NO
GL50803_16804	-0.978848	0.818755	NO
GL50803_16697	3.05767	3.56e-35	UP	SRI
GL50803_16693	3.04409	1.61e-25	UP	SRI
GL50803_16690	2.72182	1.59e-27	UP	SRI
GL50803_16687	3.13006	8.4e-12	UP	SRI
GL50803_16686	2.9473	2.57e-32	UP	SRI
GL50803_16588	-2.54055	0.535182	NO
GL50803_16424	-1.96717	0.795052	NO
GL50803_1623	3.34068	2.07e-22	UP	SRI
GL50803_16076	-1.23954	0.813857	NO
GL50803_15893	3.39922	1.09e-05	UP	SRI
GL50803_15591	-2.54055	0.535182	NO
GL50803_15411	-1.55796	0.588095	NO
GL50803_15409	-1.97587	0.410101	NO
GL50803_15339	0.887067	0.899527	NO
GL50803_15317	-2.54055	0.535182	NO
GL50803_15276	0.0152761	1	NO
GL50803_1499	3.10428	1.99e-10	UP	SRI
GL50803_14373	-0.566746	1	NO
GL50803_13864	-2.39333	0.12586	NO
GL50803_137762	1.07111	0.813857	NO
GL50803_137716	-1.97587	0.410101	NO
GL50803_137689	-0.978848	0.818755	NO
GL50803_137688	3.68571	9.61e-40	UP	SRI
GL50803_137687	4.30123	1.87e-06	UP	SRII
GL50803_137678	3.02022	0.000467712	UP
GL50803_137677	3.79393	1.07e-07	UP
GL50803_137673	4.18012	5.4e-20	UP
GL50803_137613	-0.566746	1	NO
GL50803_13708	1.01233	0.720993	NO
GL50803_13627	3.39305	1.13e-27	UP	SRI
GL50803_136021	-2.24583	0.00391054	DOWN
GL50803_134823	0.820106	0.79914	NO
GL50803_134821	3.34386	0.00431614	UP
GL50803_13475	-1.39482	0.487978	NO
GL50803_13091	2.8668	1.75e-23	UP	SRI
GL50803_120356	1.33367	0.584003	NO
GL50803_120353	1.33367	0.584003	NO
GL50803_119142	2.81758	0.047591	UP
GL50803_115611	2.52942	4.99e-12	UP
GL50803_115610	3.47206	5.2e-06	UP	SRI
GL50803_115506	0.1303	1	NO
GL50803_115504	1.93597	0.112048	NO
GL50803_114671	-3.50634	0.410101	NO
GL50803_114609	-3.87512	0.0169183	DOWN
GL50803_114119	-3.50634	0.410101	NO
GL50803_11390	-8.91864	0.13416	NO
GL50803_113677	-1.96717	0.795052	NO
GL50803_113673	-0.566746	1	NO
GL50803_11118	-3.50634	0.410101	NO
GL50803_11043	-4.50336	0.13416	NO
GL50803_10744	0.820106	0.79914	NO
GL50803_105794	3.01403	3.41e-07	UP
GL50803_10538	-0.978848	0.818755	NO
GL50803_103676	-1.55796	0.588095	NO
GL50803_10311	-2.75366	0.13416	NO
GL50803_102108	-8.91864	0.13416	NO
GL50803_10167	-2.55498	0.34192	NO
GL50803_101589	-1.75515	0.445646	NO
GL50803_101278	-3.50634	0.410101	NO
