# Supplementary material for: A thermo‐resistant and RNase‐sensitive cargo from Giardia duodenalis extracellular vesicles modifies the behaviour of enterobacteria
Source: J Extracell Biol. 2023 Aug 30;2(9):e109. doi: 10.1002/jex2.109 (PMC11080815; doi:10.1002/jex2.109)
Supplement: Supplementary file 4 — Supplementary Information [file JEX2-2-e109-s009.xlsx]

## Sheet: Supplementary Table 2_MiRNA
Supplementary Table 4
miRNA	logFC	logCPM	PValue	FDR
emu-mir-124a-3p	1.41	15.14	8.32e-06	0.000308
sme-mir-124c-2	1.4	14.94	2.19e-05	0.000308
asu-mir-124	1.42	14.84	2.82e-05	0.000308
prd-mir-124	1.42	14.84	2.82e-05	0.000308
mle-mir-124	1.37	14.92	3.34e-05	0.000308
sme-mir-124c-1	1.44	14.54	8.3e-05	0.000454
cel-mir-124	1.43	14.53	8.87e-05	0.000454
hpo-mir-124	1.43	14.53	8.87e-05	0.000454
mco-mir-124a	1.43	14.53	8.87e-05	0.000454
hpo-mir-9	0.91	14.58	0.00836	0.0306
mle-mir-9	0.91	14.58	0.00836	0.0306
ppc-mir-9	0.91	14.58	0.00836	0.0306
asu-mir-9	0.91	14.58	0.00864	0.0306
prd-let-7	-0.71	15.25	0.00971	0.0316
mle-mir-1	-4.49	6.68	0.0103	0.0316
cel-let-7	-0.69	15.24	0.0119	0.0343
