# Supplementary material for: A thermo‐resistant and RNase‐sensitive cargo from Giardia duodenalis extracellular vesicles modifies the behaviour of enterobacteria
Source: J Extracell Biol. 2023 Aug 30;2(9):e109. doi: 10.1002/jex2.109 (PMC11080815; doi:10.1002/jex2.109)
Supplement: Supplementary file 5 — Supplementary Information [file JEX2-2-e109-s006.xlsx]

## Sheet: in
Supplementary Table 5
Gene ID	Genomic Location (Gene)	Product Description	PFam ID	PFam Description	Curated GO Function IDs	Computed GO Component IDs	Computed GO Components	Computed GO Function IDs	Computed GO Functions	Computed GO Process IDs	Computed GO Processes	Curated GO Component IDs	Curated GO Components	Curated GO Functions	Curated GO Process IDs	Curated GO Processes
GL50803_10019	GLCHR03:1,216,519..1,221,201(-)	Phospholipid-transporting ATPase IA, putative	PF00122;PF16209;PF16212	P-type ATPase, N-terminal;P-type ATPase, C-terminal	GO:0140326	GO:0016021	integral component of membrane	GO:0005524;GO:0140326;GO:0016787;GO:0000287;GO:0000166	ATP binding;ATPase-coupled intramembrane lipid transporter activity;hydrolase activity;magnesium ion binding;nucleotide binding	GO:0015914	phospholipid transport	GO:0005886	plasma membrane	ATPase-coupled intramembrane lipid transporter activity	GO:0045332	phospholipid translocation
GL50803_10034	GLCHR05:1,191,459..1,197,659(+)	hypothetical protein	N/A	N/A	N/A	N/A	N/A	N/A	N/A	GO:0008285	negative regulation of cell population proliferation	N/A	N/A	N/A	N/A	N/A
GL50803_100987	GLCHR04:1,440,295..1,444,869(-)	hypothetical protein	N/A	N/A	N/A	N/A	N/A	N/A	N/A	N/A	N/A	N/A	N/A	N/A	N/A	N/A
GL50803_101138	GLCHR04:31,867..47,358(+)	Dynein heavy chain	PF03028;PF08393;PF12774;PF12775;PF12777;PF12780;PF12781;PF17852;PF17857;PF18198;PF18199	Dynein heavy chain region D6 P-loop domain;Dynein heavy chain, domain-2;Dynein heavy chain, hydrolytic ATP-binding dynein motor region;Dynein heavy chain, coiled coil stalk;Dynein heavy chain, AAA module D4;Dynein heavy chain, ATP-binding dynein motor region;Dynein heavy chain, AAA 5 extension domain;Dynein heavy chain 3, AAA+ lid domain;Dynein heavy chain AAA lid domain;Dynein heavy chain, C-ter…	GO:0045505;GO:0051959;GO:0008569	GO:0005737;GO:0030286;GO:0005874	cytoplasm;dynein complex;microtubule	GO:0005524;GO:0008569	ATP binding;minus-end-directed microtubule motor activity	GO:0007018	microtubule-based movement	GO:0030286	dynein complex	dynein intermediate chain binding;dynein light intermediate chain binding;minus-end-directed microtubule motor activity	GO:0007018	microtubule-based movement
GL50803_101212	GLCHR04:600,746..605,905(-)	hypothetical protein	N/A	N/A	N/A	N/A	N/A	N/A	N/A	N/A	N/A	N/A	N/A	N/A	N/A	N/A
GL50803_101278	GLCHR05:3,564,268..3,568,260(+)	hypothetical protein	N/A	N/A	N/A	N/A	N/A	N/A	N/A	N/A	N/A	N/A	N/A	N/A	N/A	N/A
GL50803_10137	GLCHR04:1,862,585..1,864,855(+)	Kinesin-9	PF00225	Kinesin motor domain	GO:0016887;GO:0008017;GO:0003777	N/A	N/A	GO:0005524;GO:0008017;GO:0003777	ATP binding;microtubule binding;microtubule motor activity	GO:0007018	microtubule-based movement	GO:0005871;GO:0005874	kinesin complex;microtubule	ATP hydrolysis activity;microtubule binding;microtubule motor activity	GO:0007018	microtubule-based movement
GL50803_101589	GLCHR02:11,929..13,110(+)	High cysteine protein	PF03302	Giardia variant-specific surface protein	N/A	GO:0016021	integral component of membrane	N/A	N/A	N/A	N/A	N/A	N/A	N/A	N/A	N/A
GL50803_10161	GLCHR03:1,557,181..1,559,742(-)	hypothetical protein	N/A	N/A	N/A	N/A	N/A	GO:0005515	protein binding	N/A	N/A	N/A	N/A	N/A	N/A	N/A
GL50803_101699	GLCHR04:796,961..800,149(-)	Protein 21.1	PF12796	Ankyrin repeat-containing domain	N/A	N/A	N/A	GO:0005515	protein binding	N/A	N/A	N/A	N/A	N/A	N/A	N/A
GL50803_101810	GLCHR01:324,324..328,622(-)	Phospholipid-transporting ATPase IIB, putative	PF00122;PF13246;PF16209;PF16212	P-type ATPase, N-terminal;P-type ATPase, C-terminal	GO:0140326	GO:0016021	integral component of membrane	GO:0005524;GO:0140326;GO:0016787;GO:0000287;GO:0000166	ATP binding;ATPase-coupled intramembrane lipid transporter activity;hydrolase activity;magnesium ion binding;nucleotide binding	GO:0015914	phospholipid transport	GO:0005768;GO:0005886;GO:0005802	endosome;plasma membrane;trans-Golgi network	ATPase-coupled intramembrane lipid transporter activity	GO:0006897;GO:0045332;GO:0006890	endocytosis;phospholipid translocation;retrograde vesicle-mediated transport, Golgi to endoplasmic reticulum
GL50803_101948	GLCHR05:3,509,376..3,517,658(+)	hypothetical protein	N/A	N/A	N/A	N/A	N/A	N/A	N/A	N/A	N/A	N/A	N/A	N/A	N/A	N/A
GL50803_102022	GLCHR05:4,333,735..4,336,614(+)	hypothetical protein	N/A	N/A	N/A	N/A	N/A	N/A	N/A	N/A	N/A	N/A	N/A	N/A	N/A	N/A
GL50803_102056	GLCHR05:1,493,899..1,500,132(-)	hypothetical protein	N/A	N/A	N/A	N/A	N/A	GO:0005515	protein binding	N/A	N/A	N/A	N/A	N/A	N/A	N/A
GL50803_102101	GLCHR04:998,288..1,001,368(+)	Kinesin-3	PF00225	Kinesin motor domain	GO:0016887;GO:0008017;GO:0003777	N/A	N/A	GO:0005524;GO:0008017;GO:0003777	ATP binding;microtubule binding;microtubule motor activity	GO:0007018	microtubule-based movement	GO:0005871;GO:0005874	kinesin complex;microtubule	ATP hydrolysis activity;microtubule binding;microtubule motor activity	GO:0030705;GO:0007018	cytoskeleton-dependent intracellular transport;microtubule-based movement
GL50803_102108	GLCHR04:1,021,986..1,027,601(+)	Clathrin heavy chain	PF00637;PF13838	Clathrin, heavy chain/VPS, 7-fold repeat	GO:0032051	GO:0030132;GO:0030130;GO:0071439	clathrin coat of coated pit;clathrin coat of trans-Golgi network vesicle;clathrin complex	GO:0032051;GO:0005515;GO:0005198	clathrin light chain binding;protein binding;structural molecule activity	GO:0006886;GO:0016192	intracellular protein transport;vesicle-mediated transport	GO:0071439	clathrin complex	clathrin light chain binding	GO:0006898	receptor-mediated endocytosis
GL50803_102110	GLCHR04:1,034,209..1,036,641(+)	hypothetical protein	N/A	N/A	N/A	N/A	N/A	N/A	N/A	N/A	N/A	N/A	N/A	N/A	N/A	N/A
GL50803_102248	GLCHR04:1,752,060..1,755,128(+)	Coiled-coil protein	N/A	N/A	N/A	N/A	N/A	N/A	N/A	N/A	N/A	GO:0005856	cytoskeleton	N/A	N/A	N/A
GL50803_10231	GLCHR03:1,883,520..1,885,199(+)	TCP-1 chaperonin subunit zeta	PF00118	Chaperonin Cpn60/TCP-1 family	GO:0051082	N/A	N/A	GO:0005524;GO:0051082	ATP binding;unfolded protein binding	GO:0006457	protein folding	GO:0005832	chaperonin-containing T-complex	unfolded protein binding	GO:0006457	protein folding
GL50803_10238	GLCHR03:1,870,468..1,873,542(+)	hypothetical protein	PF02278;PF08124	Polysaccharide lyase family 8, central domain;Polysaccharide lyase 8, N-terminal alpha-helical	N/A	GO:0005576;GO:0016021	extracellular region;integral component of membrane	GO:0030246;GO:0003824;GO:0016829	carbohydrate binding;catalytic activity;lyase activity	GO:0005975	carbohydrate metabolic process	N/A	N/A	N/A	N/A	N/A
GL50803_102455	GLCHR04:765,441..769,025(+)	Kinesin-6	PF00225	Kinesin motor domain	GO:0016887;GO:0008017;GO:0003777;GO:0008574	N/A	N/A	GO:0005524;GO:0008017;GO:0003777	ATP binding;microtubule binding;microtubule motor activity	GO:0007018	microtubule-based movement	GO:0005930;GO:0036064;GO:0005871;GO:0097568;GO:0005874;GO:0097597	axoneme;ciliary basal body;kinesin complex;median body;microtubule;ventral disc	ATP hydrolysis activity;microtubule binding;microtubule motor activity;plus-end-directed microtubule motor activity	GO:0030705;GO:0007018	cytoskeleton-dependent intracellular transport;microtubule-based movement
GL50803_102515	GLCHR03:1,544,049..1,550,054(-)	RNA-directed RNA polymerase, putative	PF05183	RNA-dependent RNA polymerase, eukaryotic-type	GO:0003968	N/A	N/A	GO:0003723;GO:0003968	RNA binding;RNA-directed 5'-3' RNA polymerase activity	N/A	N/A	GO:0031380;GO:0005634	nuclear RNA-directed RNA polymerase complex;nucleus	RNA-directed 5'-3' RNA polymerase activity	GO:0030422;GO:0070919	production of siRNA involved in RNA interference;production of siRNA involved in gene silencing by small RNA
GL50803_102654	GLCHR05:3,189,536..3,197,725(+)	hypothetical protein	N/A	N/A	N/A	N/A	N/A	N/A	N/A	N/A	N/A	N/A	N/A	N/A	N/A	N/A
GL50803_102722	GLCHR03:1,319,716..1,323,597(+)	Ribosome biogenesis protein BMS1	PF04950;PF08142	Ribosome biogenesis protein BMS1/TSR1, C-terminal;AARP2CN	GO:0005525;GO:0003924;GO:0034511	GO:0005634	nucleus	N/A	N/A	GO:0042254	ribosome biogenesis	GO:0030686	90S preribosome	GTP binding;GTPase activity;U3 snoRNA binding	GO:0000479;GO:0000462	endonucleolytic cleavage of tricistronic rRNA transcript (SSU-rRNA, 5.8S rRNA, LSU-rRNA);maturation of SSU-rRNA from tricistronic rRNA transcript (SSU-rRNA, 5.8S rRNA, LSU-rRNA)
GL50803_102858	GLCHR02:773,159..776,485(+)	DNA helicase	PF10382;PF13086;PF13087	Domain of unknown function DUF2439;DNA2/NAM7 helicase, helicase domain;DNA2/NAM7 helicase-like, C-terminal	GO:0017108;GO:0003723	N/A	N/A	GO:0004386	helicase activity	N/A	N/A	GO:0005737;GO:0005634	cytoplasm;nucleus	5'-flap endonuclease activity;RNA binding	GO:0071932	replication fork reversal
GL50803_103059	GLCHR02:16,123..23,343(-)	Dynein heavy chain	PF08385;PF08393;PF12774	Dynein heavy chain, domain-1;Dynein heavy chain, domain-2;Dynein heavy chain, hydrolytic ATP-binding dynein motor region	GO:0045505;GO:0051959;GO:0008569	N/A	N/A	GO:0005524	ATP binding	N/A	N/A	GO:0030286	dynein complex	dynein intermediate chain binding;dynein light intermediate chain binding;minus-end-directed microtubule motor activity	GO:0007018	microtubule-based movement
GL50803_103175	GLCHR01:715,341..718,286(+)	hypothetical protein	N/A	N/A	N/A	N/A	N/A	N/A	N/A	N/A	N/A	N/A	N/A	N/A	N/A	N/A
GL50803_103285	GLCHR01:1,203,513..1,210,658(+)	Protein BAP28	N/A	N/A	GO:0030515	N/A	N/A	N/A	N/A	N/A	N/A	GO:0030686;GO:0005634;GO:0032040;GO:0034455	90S preribosome;nucleus;small-subunit processome;t-UTP complex	snoRNA binding	GO:0000462;GO:0045943	maturation of SSU-rRNA from tricistronic rRNA transcript (SSU-rRNA, 5.8S rRNA, LSU-rRNA);positive regulation of transcription by RNA polymerase I
GL50803_103454	GLCHR04:125,168..127,378(+)	High cysteine membrane protein Group 1	PF03302	Giardia variant-specific surface protein	N/A	GO:0016021	integral component of membrane	N/A	N/A	N/A	N/A	N/A	N/A	N/A	N/A	N/A
GL50803_10358	GLCHR04:1,730,357..1,731,601(-)	A-type flavoprotein lateral transfer candidate	N/A	N/A	N/A	N/A	N/A	GO:0010181;GO:0009055;GO:0046872;GO:0016491	FMN binding;electron transfer activity;metal ion binding;oxidoreductase activity	N/A	N/A	N/A	N/A	N/A	N/A	N/A
GL50803_103709	GLCHR03:1,585,416..1,587,962(-)	hypothetical protein	PF03097	BRO1 domain	N/A	N/A	N/A	GO:0005515	protein binding	N/A	N/A	N/A	N/A	N/A	N/A	N/A
GL50803_103818	GLCHR05:1,937,792..1,945,615(-)	hypothetical protein	N/A	N/A	N/A	N/A	N/A	N/A	N/A	N/A	N/A	N/A	N/A	N/A	N/A	N/A
GL50803_103849	GLCHR02:953,640..956,861(+)	hypothetical protein	N/A	N/A	N/A	N/A	N/A	N/A	N/A	N/A	N/A	N/A	N/A	N/A	N/A	N/A
GL50803_103992	GLCHR04:1,169,770..1,171,653(+)	VSP	PF03302	Giardia variant-specific surface protein	N/A	GO:0016021	integral component of membrane	N/A	N/A	N/A	N/A	N/A	N/A	N/A	N/A	N/A
GL50803_104234	GLCHR04:2,591,437..2,593,368(-)	hypothetical protein	N/A	N/A	N/A	N/A	N/A	N/A	N/A	N/A	N/A	N/A	N/A	N/A	N/A	N/A
GL50803_10521	GLCHR05:4,285,851..4,287,716(-)	Arginyl-tRNA synthetase	PF00750;PF05746	Arginyl-tRNA synthetase, catalytic core domain;DALR anticodon binding	GO:0004814	GO:0005737	cytoplasm	GO:0005524;GO:0004812;GO:0004814;GO:0000166	ATP binding;aminoacyl-tRNA ligase activity;arginine-tRNA ligase activity;nucleotide binding	GO:0006420;GO:0006418	arginyl-tRNA aminoacylation;tRNA aminoacylation for protein translation	N/A	N/A	arginine-tRNA ligase activity	GO:0006420	arginyl-tRNA aminoacylation
GL50803_10538	GLCHR05:4,264,273..4,266,582(+)	Dynein heavy chain	PF03028;PF12781;PF18198	Dynein heavy chain region D6 P-loop domain;Dynein heavy chain, ATP-binding dynein motor region;Dynein heavy chain AAA lid domain	N/A	GO:0030286	dynein complex	GO:0008569	minus-end-directed microtubule motor activity	GO:0007018	microtubule-based movement	N/A	N/A	N/A	N/A	N/A
GL50803_105983	AACB02000085:3,678..4,229(+)	VSP	PF03302	Giardia variant-specific surface protein	N/A	GO:0016021	integral component of membrane	N/A	N/A	N/A	N/A	N/A	N/A	N/A	N/A	N/A
GL50803_10632	GLCHR03:841,873..844,890(+)	Protein 21.1	PF12796	Ankyrin repeat-containing domain	N/A	N/A	N/A	GO:0005515	protein binding	N/A	N/A	N/A	N/A	N/A	N/A	N/A
GL50803_10680	GLCHR02:998,283..999,614(+)	hypothetical protein	N/A	N/A	N/A	N/A	N/A	N/A	N/A	N/A	N/A	N/A	N/A	N/A	N/A	N/A
GL50803_10707	GLCHR04:1,803,599..1,805,278(-)	NAD-dependent histone deacetylase Sir2	PF02146	Sirtuin family	GO:0070403;GO:0017136	N/A	N/A	GO:0070403;GO:0016740	NAD+ binding;transferase activity	N/A	N/A	GO:0005737;GO:0005634	cytoplasm;nucleus	NAD+ binding;NAD-dependent histone deacetylase activity	N/A	N/A
GL50803_10802	GLCHR02:481,608..485,153(+)	hypothetical protein	N/A	N/A	N/A	N/A	N/A	N/A	N/A	N/A	N/A	N/A	N/A	N/A	N/A	N/A
GL50803_10822	GLCHR01:1,298,886..1,299,914(-)	WD-40 repeat protein family	PF00400	WD40 repeat	GO:0080025;GO:0032266	N/A	N/A	GO:0005515	protein binding	N/A	N/A	GO:0005737;GO:0005829;GO:0019898;GO:0005634;GO:0034045	cytoplasm;cytosol;extrinsic component of membrane;nucleus;phagophore assembly site membrane	phosphatidylinositol-3,5-bisphosphate binding;phosphatidylinositol-3-phosphate binding	GO:0000045;GO:0000422;GO:0044804;GO:0006497;GO:0034497	autophagosome assembly;autophagy of mitochondrion;autophagy of nucleus;protein lipidation;protein localization to phagophore assembly site
GL50803_10824	GLCHR01:1,303,021..1,306,311(+)	hypothetical protein	N/A	N/A	N/A	N/A	N/A	GO:0005515	protein binding	N/A	N/A	N/A	N/A	N/A	N/A	N/A
GL50803_10853	GLCHR01:1,178,028..1,181,078(+)	hypothetical protein	N/A	N/A	N/A	N/A	N/A	N/A	N/A	N/A	N/A	N/A	N/A	N/A	N/A	N/A
GL50803_10883	GLCHR03:1,792,423..1,793,520(+)	hypothetical protein	N/A	N/A	N/A	N/A	N/A	GO:0005515	protein binding	N/A	N/A	N/A	N/A	N/A	N/A	N/A
GL50803_10924	GLCHR04:2,474,071..2,475,066(-)	hypothetical protein	PF13863	Domain of unknown function DUF4200	N/A	N/A	N/A	N/A	N/A	N/A	N/A	N/A	N/A	N/A	N/A	N/A
GL50803_10946	GLCHR04:2,491,355..2,492,632(+)	hypothetical protein	N/A	N/A	N/A	N/A	N/A	N/A	N/A	N/A	N/A	N/A	N/A	N/A	N/A	N/A
GL50803_10971	GLCHR02:325,596..327,473(+)	hypothetical protein	N/A	N/A	N/A	N/A	N/A	N/A	N/A	N/A	N/A	N/A	N/A	N/A	N/A	N/A
GL50803_11100	GLCHR05:2,010,070..2,015,538(+)	TRP domain containing protein	N/A	N/A	N/A	GO:0005929	cilium	GO:0005515	protein binding	N/A	N/A	GO:0030991	intraciliary transport particle A	N/A	GO:0035721;GO:0061512	intraciliary retrograde transport;protein localization to cilium
GL50803_11107	GLCHR05:2,023,898..2,026,357(-)	Protein 21.1	PF12796	Ankyrin repeat-containing domain	N/A	N/A	N/A	GO:0005515	protein binding	N/A	N/A	N/A	N/A	N/A	N/A	N/A
GL50803_111886	GLCHR04:2,448,856..2,455,947(-)	hypothetical protein	N/A	N/A	N/A	GO:0016021	integral component of membrane	N/A	N/A	N/A	N/A	N/A	N/A	N/A	N/A	N/A
GL50803_111933	GLCHR04:2,642,435..2,644,660(-)	VSP	PF03302	Giardia variant-specific surface protein	N/A	GO:0016021	integral component of membrane	N/A	N/A	N/A	N/A	N/A	N/A	N/A	N/A	N/A
GL50803_111936	GLCHR04:2,648,507..2,650,732(+)	VSP	PF03302	Giardia variant-specific surface protein	N/A	GO:0016021	integral component of membrane	N/A	N/A	N/A	N/A	N/A	N/A	N/A	N/A	N/A
GL50803_111950	GLCHR05:2,868,335..2,883,688(-)	Dynein heavy chain	PF03028;PF08393;PF12774;PF12775;PF12777;PF12780;PF12781;PF17852;PF17857;PF18198;PF18199	Dynein heavy chain region D6 P-loop domain;Dynein heavy chain, domain-2;Dynein heavy chain, hydrolytic ATP-binding dynein motor region;Dynein heavy chain, coiled coil stalk;Dynein heavy chain, AAA module D4;Dynein heavy chain, ATP-binding dynein motor region;Dynein heavy chain, AAA 5 extension domain;Dynein heavy chain 3, AAA+ lid domain;Dynein heavy chain AAA lid domain;Dynein heavy chain, C-ter…	GO:0045505;GO:0051959;GO:0008569	GO:0005737;GO:0030286;GO:0005874	cytoplasm;dynein complex;microtubule	GO:0005524;GO:0008569	ATP binding;minus-end-directed microtubule motor activity	GO:0007018	microtubule-based movement	GO:0030286	dynein complex	dynein intermediate chain binding;dynein light intermediate chain binding;minus-end-directed microtubule motor activity	GO:0007018	microtubule-based movement
GL50803_112009	GLCHR04:1,309,203..1,310,396(+)	VSP	PF03302	Giardia variant-specific surface protein	N/A	GO:0016021	integral component of membrane	N/A	N/A	N/A	N/A	N/A	N/A	N/A	N/A	N/A
GL50803_11204	GLCHR05:3,327,092..3,328,654(-)	Plant adhesion molecule 1	PF00566	Rab-GTPase-TBC domain	N/A	N/A	N/A	N/A	N/A	N/A	N/A	N/A	N/A	N/A	N/A	N/A
GL50803_112076	GLCHR03:1,821,134..1,826,227(+)	Kinase, CDC7	PF00069	Protein kinase domain	GO:0004674	N/A	N/A	GO:0005524;GO:0004672	ATP binding;protein kinase activity	GO:0006468	protein phosphorylation	GO:0005737;GO:0005634	cytoplasm;nucleus	protein serine/threonine kinase activity	GO:0006897;GO:0018105	endocytosis;peptidyl-serine phosphorylation
GL50803_112113	GLCHR01:127,431..129,512(-)	VSP	PF03302	Giardia variant-specific surface protein	N/A	GO:0016021	integral component of membrane	N/A	N/A	N/A	N/A	N/A	N/A	N/A	N/A	N/A
GL50803_112114	GLCHR01:131,024..137,953(-)	Splicing factor-like protein, putative	PF08082;PF08083;PF10596;PF10597;PF10598;PF12134	PRO8NT domain;PROCN domain;Pre-mRNA-processing-splicing factor 8, U6-snRNA-binding;Pre-mRNA-processing-splicing factor 8, U5-snRNA-binding;RNA recognition motif, spliceosomal PrP8;PRP8 domain IV core	GO:0030619;GO:0030620;GO:0030623;GO:0017070;GO:0097157	GO:0005681	spliceosomal complex	GO:0003723;GO:0030623;GO:0017070	RNA binding;U5 snRNA binding;U6 snRNA binding	GO:0000398	mRNA splicing, via spliceosome	GO:0005682;GO:0071013	U5 snRNP;catalytic step 2 spliceosome	U1 snRNA binding;U2 snRNA binding;U5 snRNA binding;U6 snRNA binding;pre-mRNA intronic binding	GO:0000244	spliceosomal tri-snRNP complex assembly
GL50803_112121	GLCHR01:151,086..162,794(+)	hypothetical protein	N/A	N/A	N/A	GO:0016021	integral component of membrane	N/A	N/A	N/A	N/A	N/A	N/A	N/A	N/A	N/A
GL50803_112135	GLCHR02:69,678..73,112(+)	High cysteine membrane protein VSP-like	PF03302	Giardia variant-specific surface protein	N/A	GO:0016021	integral component of membrane	N/A	N/A	N/A	N/A	N/A	N/A	N/A	N/A	N/A
GL50803_112258	GLCHR01:736,666..743,334(-)	hypothetical protein	PF01369	Sec7 domain	N/A	N/A	N/A	N/A	N/A	GO:0032012	regulation of ARF protein signal transduction	N/A	N/A	N/A	N/A	N/A
GL50803_112295	GLCHR05:2,994,442..3,000,621(+)	hypothetical protein	N/A	N/A	N/A	N/A	N/A	N/A	N/A	N/A	N/A	N/A	N/A	N/A	N/A	N/A
GL50803_112553	GLCHR05:2,605,407..2,606,537(-)	Kinase, NEK	PF00069	Protein kinase domain	GO:0004674	N/A	N/A	GO:0005524;GO:0004672	ATP binding;protein kinase activity	GO:0006468	protein phosphorylation	N/A	N/A	protein serine/threonine kinase activity	N/A	N/A
GL50803_112557	GLCHR05:2,622,178..2,624,625(+)	hypothetical protein	PF12796	Ankyrin repeat-containing domain	N/A	N/A	N/A	GO:0005515	protein binding	N/A	N/A	GO:0097597	ventral disc	N/A	N/A	N/A
GL50803_112584	GLCHR05:3,972,958..3,975,396(-)	High cysteine membrane protein VSP-like	PF03302	Giardia variant-specific surface protein	N/A	GO:0016021	integral component of membrane	N/A	N/A	N/A	N/A	N/A	N/A	N/A	N/A	N/A
GL50803_112633	GLCHR03:320,362..325,443(+)	High cysteine membrane protein EGF-like	N/A	N/A	N/A	GO:0016021	integral component of membrane	N/A	N/A	N/A	N/A	N/A	N/A	N/A	N/A	N/A
GL50803_112673	GLCHR01:1,029,161..1,032,616(-)	High cysteine membrane protein VSP-like	PF03302	Giardia variant-specific surface protein	N/A	GO:0016021	integral component of membrane	N/A	N/A	N/A	N/A	N/A	N/A	N/A	N/A	N/A
GL50803_112784	GLCHR04:2,554,448..2,561,059(+)	hypothetical protein	N/A	N/A	N/A	N/A	N/A	N/A	N/A	N/A	N/A	N/A	N/A	N/A	N/A	N/A
GL50803_112787	GLCHR04:2,545,571..2,551,105(-)	hypothetical protein	N/A	N/A	N/A	N/A	N/A	N/A	N/A	N/A	N/A	N/A	N/A	N/A	N/A	N/A
GL50803_112801	GLCHR04:2,507,618..2,509,861(+)	VSP	PF03302	Giardia variant-specific surface protein	N/A	GO:0016021	integral component of membrane	N/A	N/A	N/A	N/A	N/A	N/A	N/A	N/A	N/A
GL50803_112810	GLCHR04:2,328,568..2,333,955(-)	hypothetical protein	N/A	N/A	N/A	N/A	N/A	N/A	N/A	N/A	N/A	N/A	N/A	N/A	N/A	N/A
GL50803_112846	GLCHR04:1,028,107..1,031,394(-)	Kinesin-3	PF00225	Kinesin motor domain	GO:0016887;GO:0008017;GO:0003777	N/A	N/A	GO:0005524;GO:0008017;GO:0003777	ATP binding;microtubule binding;microtubule motor activity	GO:0007018	microtubule-based movement	GO:0005871;GO:0005874	kinesin complex;microtubule	ATP hydrolysis activity;microtubule binding;microtubule motor activity	GO:0030705;GO:0007018	cytoskeleton-dependent intracellular transport;microtubule-based movement
GL50803_112875	GLCHR04:937,669..949,302(-)	hypothetical protein	N/A	N/A	N/A	N/A	N/A	N/A	N/A	N/A	N/A	N/A	N/A	N/A	N/A	N/A
GL50803_113021	GLCHR04:2,155,800..2,159,816(-)	Acetyl-CoA carboxylase/pyruvate carboxylase fusion protein, putative	PF00682;PF01039;PF02436;PF13533	Pyruvate carboxyltransferase;Acetyl-CoA carboxylase;Carboxylase, conserved domain;Membrane fusion protein, biotin-lipoyl like domain	GO:0004736	GO:0009317	acetyl-CoA carboxylase complex	GO:0003989;GO:0003824;GO:0016874	acetyl-CoA carboxylase activity;catalytic activity;ligase activity	GO:0006633	fatty acid biosynthetic process	GO:0005737	cytoplasm	pyruvate carboxylase activity	GO:0006094;GO:0006090	gluconeogenesis;pyruvate metabolic process
GL50803_113024	GLCHR04:2,174,084..2,175,286(+)	VSP	PF03302	Giardia variant-specific surface protein	N/A	GO:0016021	integral component of membrane	N/A	N/A	N/A	N/A	N/A	N/A	N/A	N/A	N/A
GL50803_113038	GLCHR05:3,876,656..3,878,380(-)	hypothetical protein	N/A	N/A	N/A	N/A	N/A	GO:0005509	calcium ion binding	N/A	N/A	N/A	N/A	N/A	N/A	N/A
GL50803_113093	GLCHR04:1,701,709..1,703,664(+)	VSP	PF03302	Giardia variant-specific surface protein	N/A	GO:0016021	integral component of membrane	N/A	N/A	N/A	N/A	N/A	N/A	N/A	N/A	N/A
GL50803_113129	GLCHR01:1,366,847..1,367,554(-)	unspecified product	N/A	N/A	N/A	N/A	N/A	N/A	N/A	N/A	N/A	N/A	N/A	N/A	N/A	N/A
GL50803_113133	GLCHR01:1,349,653..1,352,166(-)	hypothetical protein	N/A	N/A	N/A	GO:0016021	integral component of membrane	N/A	N/A	N/A	N/A	N/A	N/A	N/A	N/A	N/A
GL50803_113143	GLCHR01:1,314,182..1,326,805(-)	Lipopolysaccharide-responsive and beige-like anchor protein	PF02138	BEACH domain	N/A	N/A	N/A	N/A	N/A	N/A	N/A	N/A	N/A	N/A	N/A	N/A
GL50803_113164	GLCHR01:1,264,708..1,265,628(-)	unspecified product	N/A	N/A	N/A	N/A	N/A	N/A	N/A	N/A	N/A	N/A	N/A	N/A	N/A	N/A
GL50803_113213	GLCHR05:1,449,372..1,454,405(-)	High cysteine membrane protein EGF-like	N/A	N/A	N/A	GO:0016021	integral component of membrane	N/A	N/A	N/A	N/A	N/A	N/A	N/A	N/A	N/A
GL50803_113219	GLCHR05:1,467,124..1,476,699(+)	Hypothetical protein	PF00612	IQ motif, EF-hand binding site	N/A	N/A	N/A	GO:0005515	protein binding	N/A	N/A	N/A	N/A	N/A	N/A	N/A
GL50803_113252	GLCHR05:4,043,600..4,046,491(-)	Msh2-like protein	PF00488;PF05190;PF05192	DNA mismatch repair protein MutS, C-terminal;DNA mismatch repair protein MutS, clamp;DNA mismatch repair protein MutS, core	GO:0008094;GO:0000406	N/A	N/A	GO:0005524;GO:0030983	ATP binding;mismatched DNA binding	GO:0006298	mismatch repair	GO:0032301;GO:0032302;GO:0032300;GO:0005634	MutSalpha complex;MutSbeta complex;mismatch repair complex;nucleus	ATP-dependent activity, acting on DNA;double-strand/single-strand DNA junction binding	GO:0006310;GO:0043570;GO:0006298;GO:0045910;GO:0006301	DNA recombination;maintenance of DNA repeat elements;mismatch repair;negative regulation of DNA recombination;postreplication repair
GL50803_113297	GLCHR05:967,085..969,559(-)	High cysteine membrane protein VSP-like	PF03302	Giardia variant-specific surface protein	N/A	GO:0016021	integral component of membrane	N/A	N/A	N/A	N/A	N/A	N/A	N/A	N/A	N/A
GL50803_113319	GLCHR05:2,138,758..2,146,347(-)	High cysteine membrane protein TMK-like	PF03302	Giardia variant-specific surface protein	GO:0008233	GO:0016021	integral component of membrane	N/A	N/A	N/A	N/A	GO:0005737	cytoplasm	peptidase activity	N/A	N/A
GL50803_113365	GLCHR04:1,676,804..1,682,674(+)	5'-3' exoribonuclease 2	PF03159;PF17846	Putative 5-3 exonuclease;Xrn1, helical domain	GO:0004534;GO:0003723	N/A	N/A	GO:0008409;GO:0004527;GO:0003676	5'-3' exonuclease activity;exonuclease activity;nucleic acid binding	GO:0000956	nuclear-transcribed mRNA catabolic process	GO:0005634	nucleus	5'-3' exoribonuclease activity;RNA binding	GO:0000956	nuclear-transcribed mRNA catabolic process
GL50803_113416	GLCHR02:374,368..381,918(-)	High cysteine membrane protein TMK-like	PF03302	Giardia variant-specific surface protein	GO:0008233	GO:0016021	integral component of membrane	N/A	N/A	N/A	N/A	GO:0005737	cytoplasm	peptidase activity	N/A	N/A
GL50803_113450	GLCHR02:491,607..493,805(-)	VSP with INR	PF03302	Giardia variant-specific surface protein	N/A	GO:0016021	integral component of membrane	N/A	N/A	N/A	N/A	N/A	N/A	N/A	N/A	N/A
GL50803_113456	GLCHR02:525,798..532,064(+)	Kinase, VPS15	PF00069	Protein kinase domain	GO:0004674	N/A	N/A	GO:0005524;GO:0004672	ATP binding;protein kinase activity	GO:0006468	protein phosphorylation	GO:0005770;GO:0071561;GO:0034271;GO:0034272	late endosome;nucleus-vacuole junction;phosphatidylinositol 3-kinase complex, class III, type I;phosphatidylinositol 3-kinase complex, class III, type II	protein serine/threonine kinase activity	GO:0030242;GO:0045324;GO:0016236;GO:0006468;GO:0006623	autophagy of peroxisome;late endosome to vacuole transport;macroautophagy;protein phosphorylation;protein targeting to vacuole
GL50803_113480	GLCHR03:1,670,269..1,674,069(+)	hypothetical protein	N/A	N/A	N/A	N/A	N/A	N/A	N/A	N/A	N/A	N/A	N/A	N/A	N/A	N/A
GL50803_113554	GLCHR03:479,370..480,713(-)	26S proteasome ATPase subunit S4, putative	PF00004	ATPase, AAA-type, core	GO:0017025;GO:0036402	GO:0005737	cytoplasm	GO:0005524;GO:0016887;GO:0016787	ATP binding;ATP hydrolysis activity;hydrolase activity	GO:0030163	protein catabolic process	GO:0008540	proteasome regulatory particle, base subcomplex	TBP-class protein binding;proteasome-activating ATPase activity	N/A	N/A
GL50803_113565	GLCHR03:504,777..507,989(-)	hypothetical protein	N/A	N/A	N/A	GO:0016021	integral component of membrane	N/A	N/A	N/A	N/A	N/A	N/A	N/A	N/A	N/A
GL50803_113592	GLCHR03:584,909..597,991(-)	hypothetical protein	N/A	N/A	N/A	N/A	N/A	N/A	N/A	N/A	N/A	N/A	N/A	N/A	N/A	N/A
GL50803_113603	GLCHR01:945,014..947,788(+)	ELKS	PF12796	Ankyrin repeat-containing domain	N/A	N/A	N/A	GO:0005515	protein binding	N/A	N/A	N/A	N/A	N/A	N/A	N/A
GL50803_113673	GLCHR02:1,475,632..1,480,581(+)	hypothetical protein	N/A	N/A	N/A	N/A	N/A	GO:0005515	protein binding	N/A	N/A	N/A	N/A	N/A	N/A	N/A
GL50803_113722	GLCHR03:1,416,288..1,427,897(+)	hypothetical protein	N/A	N/A	N/A	GO:0016021	integral component of membrane	N/A	N/A	N/A	N/A	N/A	N/A	N/A	N/A	N/A
GL50803_113740	GLCHR03:1,373,463..1,380,338(-)	hypothetical protein	N/A	N/A	N/A	GO:0016021	integral component of membrane	N/A	N/A	N/A	N/A	N/A	N/A	N/A	N/A	N/A
GL50803_113801	GLCHR03:1,199,801..1,202,224(-)	High cysteine membrane protein VSP-like	PF03302	Giardia variant-specific surface protein	N/A	GO:0016021	integral component of membrane	N/A	N/A	N/A	N/A	N/A	N/A	N/A	N/A	N/A
GL50803_113876	GLCHR05:1,839,507..1,845,722(-)	ABC transporter, ATP-binding protein, putative	PF00005	ABC transporter-like	N/A	GO:0016021	integral component of membrane	GO:0005524;GO:0016887	ATP binding;ATP hydrolysis activity	N/A	N/A	N/A	N/A	N/A	N/A	N/A
GL50803_11389	GLCHR02:130,653..133,343(+)	Protein 21.1	PF12796;PF13920	Ankyrin repeat-containing domain	N/A	N/A	N/A	GO:0005515;GO:0016740	protein binding;transferase activity	N/A	N/A	N/A	N/A	N/A	N/A	N/A
GL50803_113892	GLCHR05:1,883,933..1,886,209(-)	Long chain fatty acid CoA ligase, putative	PF00501	AMP-dependent synthetase/ligase	GO:0004467	N/A	N/A	N/A	N/A	N/A	N/A	GO:0005783;GO:0016020	endoplasmic reticulum;membrane	long-chain fatty acid-CoA ligase activity	N/A	N/A
GL50803_114121	GLCHR05:1,346,229..1,347,818(-)	VSP	PF03302	Giardia variant-specific surface protein	N/A	GO:0016021	integral component of membrane	N/A	N/A	N/A	N/A	N/A	N/A	N/A	N/A	N/A
GL50803_114180	GLCHR03:1,571,865..1,579,484(+)	High cysteine membrane protein TMK-like	PF03302	Giardia variant-specific surface protein	GO:0008233	GO:0016021	integral component of membrane	N/A	N/A	N/A	N/A	GO:0005737	cytoplasm	peptidase activity	N/A	N/A
GL50803_114192	CH991778:31,583..34,786(+)	Kinase, NEK	PF00069;PF12796	Protein kinase domain;Ankyrin repeat-containing domain	GO:0004674	N/A	N/A	GO:0005524;GO:0005515;GO:0004672	ATP binding;protein binding;protein kinase activity	GO:0006468	protein phosphorylation	GO:0005930	axoneme	protein serine/threonine kinase activity	N/A	N/A
GL50803_114201	GLCHR02:224,978..235,960(-)	hypothetical protein	PF06920;PF14429	Dedicator of cytokinesis, C-terminal;DHR-1 domain	N/A	N/A	N/A	GO:0005085	guanyl-nucleotide exchange factor activity	GO:0007264	small GTPase mediated signal transduction	N/A	N/A	N/A	N/A	N/A
GL50803_114209	GLCHR02:253,196..262,567(+)	hypothetical protein	PF06920	Dedicator of cytokinesis, C-terminal	N/A	N/A	N/A	GO:0005085	guanyl-nucleotide exchange factor activity	GO:0007264	small GTPase mediated signal transduction	N/A	N/A	N/A	N/A	N/A
GL50803_114233	GLCHR05:2,458,000..2,459,112(-)	hypothetical protein	N/A	N/A	N/A	N/A	N/A	N/A	N/A	N/A	N/A	N/A	N/A	N/A	N/A	N/A
GL50803_114497	GLCHR05:3,105,958..3,109,146(+)	hypothetical protein	N/A	N/A	N/A	N/A	N/A	N/A	N/A	N/A	N/A	N/A	N/A	N/A	N/A	N/A
GL50803_114535	GLCHR05:3,024,469..3,027,579(-)	Kinase, NEK	PF00069;PF12796	Protein kinase domain;Ankyrin repeat-containing domain	GO:0004674	N/A	N/A	GO:0005524;GO:0005515;GO:0004672	ATP binding;protein binding;protein kinase activity	GO:0006468	protein phosphorylation	N/A	N/A	protein serine/threonine kinase activity	N/A	N/A
GL50803_114617	GLCHR05:4,128,693..4,131,107(-)	High cysteine membrane protein Group 4	PF03302	Giardia variant-specific surface protein	N/A	GO:0016021	integral component of membrane	N/A	N/A	N/A	N/A	N/A	N/A	N/A	N/A	N/A
GL50803_114674	AACB02000079:311..2,473(-)	Hypothetical protein	PF03302	Giardia variant-specific surface protein	N/A	GO:0016021	integral component of membrane	N/A	N/A	N/A	N/A	N/A	N/A	N/A	N/A	N/A
GL50803_114751	GLCHR05:3,288,562..3,294,105(-)	hypothetical protein	N/A	N/A	N/A	N/A	N/A	N/A	N/A	N/A	N/A	N/A	N/A	N/A	N/A	N/A
GL50803_114815	GLCHR05:1,295,615..1,297,393(+)	Tenascin precursor	N/A	N/A	N/A	N/A	N/A	GO:0005509	calcium ion binding	N/A	N/A	N/A	N/A	N/A	N/A	N/A
GL50803_114921	GLCHR04:902,888..908,887(+)	hypothetical protein	N/A	N/A	N/A	N/A	N/A	N/A	N/A	N/A	N/A	N/A	N/A	N/A	N/A	N/A
GL50803_11493	GLCHR02:175,421..179,389(-)	Protein 21.1	PF00023;PF12796	Ankyrin repeat;Ankyrin repeat-containing domain	N/A	N/A	N/A	GO:0005515	protein binding	N/A	N/A	N/A	N/A	N/A	N/A	N/A
GL50803_11495	GLCHR02:179,437..180,852(-)	Rab GDI	PF00996	GDP dissociation inhibitor	GO:0005093	N/A	N/A	GO:0005092;GO:0005093	GDP-dissociation inhibitor activity;Rab GDP-dissociation inhibitor activity	GO:0015031;GO:0007264	protein transport;small GTPase mediated signal transduction	GO:0005737	cytoplasm	Rab GDP-dissociation inhibitor activity	GO:0016192	vesicle-mediated transport
GL50803_11497	GLCHR02:181,207..184,026(+)	hypothetical protein	N/A	N/A	N/A	N/A	N/A	N/A	N/A	N/A	N/A	N/A	N/A	N/A	N/A	N/A
GL50803_114991	GLCHR02:1,024,299..1,028,654(-)	High cysteine membrane protein EGF-like	N/A	N/A	N/A	GO:0016021	integral component of membrane	N/A	N/A	N/A	N/A	N/A	N/A	N/A	N/A	N/A
GL50803_115047	GLCHR02:859,815..861,578(+)	VSP	PF03302	Giardia variant-specific surface protein	N/A	GO:0016021	integral component of membrane	N/A	N/A	N/A	N/A	N/A	N/A	N/A	N/A	N/A
GL50803_115052	GLCHR02:845,933..850,729(+)	Multidrug resistance-associated protein 1	PF00005;PF00664	ABC transporter-like;ABC transporter type 1, transmembrane domain	GO:0042626	GO:0016021	integral component of membrane	GO:0008559;GO:0005524;GO:0016887;GO:0042626	ABC-type xenobiotic transporter activity;ATP binding;ATP hydrolysis activity;ATPase-coupled transmembrane transporter activity	GO:0055085;GO:0042908	transmembrane transport;xenobiotic transport	GO:0016020	membrane	ATPase-coupled transmembrane transporter activity	GO:0055085	transmembrane transport
GL50803_115066	GLCHR02:785,211..788,714(+)	High cysteine membrane protein VSP-like	PF03302	Giardia variant-specific surface protein	N/A	GO:0016021	integral component of membrane	N/A	N/A	N/A	N/A	N/A	N/A	N/A	N/A	N/A
GL50803_115129	GLCHR04:1,871,138..1,874,929(-)	hypothetical protein	N/A	N/A	N/A	N/A	N/A	N/A	N/A	N/A	N/A	N/A	N/A	N/A	N/A	N/A
GL50803_115138	GLCHR04:1,892,539..1,899,651(+)	hypothetical protein	N/A	N/A	N/A	N/A	N/A	N/A	N/A	N/A	N/A	N/A	N/A	N/A	N/A	N/A
GL50803_115202	GLCHR04:321,426..323,804(+)	VSP	PF03302	Giardia variant-specific surface protein	N/A	N/A	N/A	N/A	N/A	N/A	N/A	N/A	N/A	N/A	N/A	N/A
GL50803_11535	GLCHR03:945,530..946,555(+)	hypothetical protein	N/A	N/A	N/A	N/A	N/A	N/A	N/A	N/A	N/A	N/A	N/A	N/A	N/A	N/A
GL50803_115571	GLCHR05:2,727,712..2,730,123(-)	hypothetical protein	N/A	N/A	N/A	GO:0016021	integral component of membrane	N/A	N/A	N/A	N/A	N/A	N/A	N/A	N/A	N/A
GL50803_115572	GLCHR05:2,675,429..2,683,015(+)	Kinase, Wee	PF00069	Protein kinase domain	GO:0004694;GO:0004672	GO:0016021	integral component of membrane	GO:0005524;GO:0004672	ATP binding;protein kinase activity	GO:0006468	protein phosphorylation	GO:0022626	cytosolic ribosome	eukaryotic translation initiation factor 2alpha kinase activity;protein kinase activity	N/A	N/A
GL50803_11604	GLCHR04:1,946,060..1,946,986(-)	hypothetical protein	N/A	N/A	N/A	N/A	N/A	N/A	N/A	N/A	N/A	N/A	N/A	N/A	N/A	N/A
GL50803_11642	GLCHR03:47,815..49,428(-)	Ceramide glucosyltransferase	PF13506	Ceramide glucosyltransferase	GO:0008120	GO:0016021	integral component of membrane	GO:0102769;GO:0016757	dihydroceramide glucosyltransferase activity;glycosyltransferase activity	N/A	N/A	GO:0016020	membrane	ceramide glucosyltransferase activity	GO:0006679	glucosylceramide biosynthetic process
GL50803_11647	GLCHR03:44,622..45,575(-)	hypothetical protein	N/A	N/A	N/A	N/A	N/A	N/A	N/A	N/A	N/A	N/A	N/A	N/A	N/A	N/A
GL50803_116477	GLCHR05:1,164,112..1,166,358(-)	VSP	PF03302	Giardia variant-specific surface protein	N/A	GO:0016021	integral component of membrane	N/A	N/A	N/A	N/A	N/A	N/A	N/A	N/A	N/A
GL50803_11877	GLCHR03:1,115,627..1,119,940(-)	hypothetical protein	N/A	N/A	N/A	N/A	N/A	N/A	N/A	N/A	N/A	N/A	N/A	N/A	N/A	N/A
GL50803_11895	GLCHR03:1,098,178..1,101,102(-)	hypothetical protein	PF14727	PTHB1, N-terminal domain	N/A	GO:0034464	BBSome	N/A	N/A	N/A	N/A	GO:0034464;GO:0005929;GO:0016020	BBSome;cilium;membrane	N/A	GO:0060271	cilium assembly
GL50803_11912	GLCHR03:1,075,433..1,081,474(+)	hypothetical protein	N/A	N/A	N/A	N/A	N/A	GO:0005515	protein binding	N/A	N/A	N/A	N/A	N/A	N/A	N/A
GL50803_119706	GLCHR03:362,845..364,866(-)	VSP	PF03302	Giardia variant-specific surface protein	N/A	GO:0016021	integral component of membrane	N/A	N/A	N/A	N/A	N/A	N/A	N/A	N/A	N/A
GL50803_119707	GLCHR03:368,168..370,189(+)	VSP with INR	PF03302	Giardia variant-specific surface protein	N/A	GO:0016021	integral component of membrane	N/A	N/A	N/A	N/A	N/A	N/A	N/A	N/A	N/A
GL50803_12055	GLCHR04:119,794..123,390(-)	Elongation factor 2	PF00009	Transcription factor, GTP-binding domain	GO:0003743	N/A	N/A	GO:0005525;GO:0003924;GO:0003746	GTP binding;GTPase activity;translation elongation factor activity	N/A	N/A	GO:0005737;GO:0005829;GO:0005850	cytoplasm;cytosol;eukaryotic translation initiation factor 2 complex	translation initiation factor activity	GO:0001731;GO:0045903	formation of translation preinitiation complex;positive regulation of translational fidelity
GL50803_12081	GLCHR04:87,335..91,777(+)	O-linked GlcNAc transferase	PF00515;PF13181;PF13844	Tetratricopeptide repeat 1;Tetratricopeptide repeat;O-GlcNAc transferase, C-terminal	GO:0016262	GO:0005737;GO:0005634	cytoplasm;nucleus	GO:0016757;GO:0097363;GO:0005515	glycosyltransferase activity;protein O-GlcNAc transferase activity;protein binding	GO:0006493	protein O-linked glycosylation	N/A	N/A	protein N-acetylglucosaminyltransferase activity	GO:0006493	protein O-linked glycosylation
GL50803_12139	GLCHR05:4,353,613..4,355,658(-)	Protein 21.1	PF00023;PF12796	Ankyrin repeat;Ankyrin repeat-containing domain	N/A	N/A	N/A	GO:0005515	protein binding	N/A	N/A	GO:0097597;GO:0097591	ventral disc;ventral disc lateral crest	N/A	N/A	N/A
GL50803_12941	GLCHR05:2,511,174..2,511,980(-)	hypothetical protein	N/A	N/A	N/A	N/A	N/A	N/A	N/A	N/A	N/A	N/A	N/A	N/A	N/A	N/A
GL50803_13282	GLCHR01:187,549..189,786(+)	hypothetical protein	N/A	N/A	N/A	N/A	N/A	N/A	N/A	N/A	N/A	N/A	N/A	N/A	N/A	N/A
GL50803_13288	GLCHR04:1,198,571..1,200,697(+)	hypothetical protein	N/A	N/A	N/A	GO:0005929	cilium	N/A	N/A	GO:0070286;GO:0003341	axonemal dynein complex assembly;cilium movement	GO:0005929	cilium	N/A	N/A	N/A
GL50803_13352	GLCHR04:2,348,731..2,351,190(+)	T-complex protein-10	N/A	N/A	GO:0015631	N/A	N/A	N/A	N/A	N/A	N/A	GO:0005814;GO:0005813;GO:0036064;GO:0020016;GO:0097568;GO:0005634	centriole;centrosome;ciliary basal body;ciliary pocket;median body;nucleus	tubulin binding	GO:0061511;GO:0060271	centriole elongation;cilium assembly
GL50803_13390	GLCHR05:1,775,340..1,777,505(+)	VSP	PF03302	Giardia variant-specific surface protein	N/A	GO:0016021	integral component of membrane	N/A	N/A	N/A	N/A	N/A	N/A	N/A	N/A	N/A
GL50803_13452	GLCHR04:129,238..133,152(+)	Regulator of nonsense transcripts 1-like protein	PF09416;PF13086;PF13087	RNA helicase UPF1, UPF2-interacting domain;DNA2/NAM7 helicase, helicase domain;DNA2/NAM7 helicase-like, C-terminal	GO:0003723;GO:0003724	GO:0005737	cytoplasm	GO:0005524;GO:0003677;GO:0004386;GO:0008270	ATP binding;DNA binding;helicase activity;zinc ion binding	GO:0000184	nuclear-transcribed mRNA catabolic process, nonsense-mediated decay	GO:0005737	cytoplasm	RNA binding;RNA helicase activity	GO:0000184	nuclear-transcribed mRNA catabolic process, nonsense-mediated decay
GL50803_134710	GLCHR02:1,283,735..1,285,645(+)	VSP	PF03302	Giardia variant-specific surface protein	N/A	GO:0016021	integral component of membrane	N/A	N/A	N/A	N/A	N/A	N/A	N/A	N/A	N/A
GL50803_13500	GLCHR02:523,848..525,539(-)	TCP-1 chaperonin subunit theta	PF00118	Chaperonin Cpn60/TCP-1 family	GO:0051082	N/A	N/A	GO:0005524;GO:0051082	ATP binding;unfolded protein binding	GO:0006457	protein folding	GO:0005832	chaperonin-containing T-complex	unfolded protein binding	GO:0006457	protein folding
GL50803_13528	GLCHR01:629,458..631,383(-)	Sec1 vATPase	PF00995	Sec1-like protein	N/A	N/A	N/A	N/A	N/A	GO:0006904;GO:0016192	vesicle docking involved in exocytosis;vesicle-mediated transport	GO:0033263;GO:0005764	CORVET complex;lysosome	N/A	GO:0006886;GO:0016192	intracellular protein transport;vesicle-mediated transport
GL50803_135873	GLCHR03:1,651,945..1,655,064(-)	hypothetical protein	N/A	N/A	N/A	N/A	N/A	N/A	N/A	N/A	N/A	N/A	N/A	N/A	N/A	N/A
GL50803_136003	GLCHR03:1,631,636..1,633,291(+)	VSP	PF03302	Giardia variant-specific surface protein	N/A	GO:0016021	integral component of membrane	N/A	N/A	N/A	N/A	N/A	N/A	N/A	N/A	N/A
GL50803_136004	GLCHR03:1,635,978..1,637,633(-)	VSP	PF03302	Giardia variant-specific surface protein	N/A	GO:0016021	integral component of membrane	N/A	N/A	N/A	N/A	N/A	N/A	N/A	N/A	N/A
GL50803_13708	GLCHR04:2,696,615..2,704,198(-)	Ubiquitin	PF02207	Zinc finger, UBR-type	GO:0061630	N/A	N/A	GO:0061630;GO:0008270	ubiquitin protein ligase activity;zinc ion binding	GO:0071596	ubiquitin-dependent protein catabolic process via the N-end rule pathway	GO:0005737;GO:0000151	cytoplasm;ubiquitin ligase complex	ubiquitin protein ligase activity	GO:0016567;GO:0071596	protein ubiquitination;ubiquitin-dependent protein catabolic process via the N-end rule pathway
GL50803_137604	GLCHR05:4,131,835..4,133,952(+)	VSP S8	PF03302	Giardia variant-specific surface protein	N/A	GO:0016021	integral component of membrane	N/A	N/A	N/A	N/A	N/A	N/A	N/A	N/A	N/A
GL50803_137605	GLCHR05:1,348,039..1,349,376(-)	VSP with INR	PF03302	Giardia variant-specific surface protein	N/A	GO:0016021	integral component of membrane	N/A	N/A	N/A	N/A	N/A	N/A	N/A	N/A	N/A
GL50803_137606	GLCHR04:1,304,172..1,306,730(+)	VSP	PF03302	Giardia variant-specific surface protein	N/A	GO:0016021	integral component of membrane	N/A	N/A	N/A	N/A	N/A	N/A	N/A	N/A	N/A
GL50803_137608	GLCHR04:1,571,991..1,573,652(+)	VSP with INR	PF03302	Giardia variant-specific surface protein	N/A	GO:0016021	integral component of membrane	N/A	N/A	N/A	N/A	N/A	N/A	N/A	N/A	N/A
GL50803_137617	GLCHR05:3,524,368..3,526,572(-)	VSP	PF03302	Giardia variant-specific surface protein	N/A	GO:0016021	integral component of membrane	N/A	N/A	N/A	N/A	N/A	N/A	N/A	N/A	N/A
GL50803_137620	GLCHR04:1,699,654..1,701,696(+)	VSP	PF03302	Giardia variant-specific surface protein	N/A	GO:0016021	integral component of membrane	N/A	N/A	N/A	N/A	N/A	N/A	N/A	N/A	N/A
GL50803_137672	GLCHR05:3,620,536..3,622,959(-)	High cysteine membrane protein VSP-like	PF03302	Giardia variant-specific surface protein	N/A	GO:0016021	integral component of membrane	N/A	N/A	N/A	N/A	N/A	N/A	N/A	N/A	N/A
GL50803_137684	GLCHR05:3,608,004..3,612,014(-)	hypothetical protein	PF12796	Ankyrin repeat-containing domain	N/A	N/A	N/A	GO:0005515	protein binding	N/A	N/A	GO:0097556;GO:0097568;GO:0097597	left posteriolateral flagellum;median body;ventral disc	N/A	N/A	N/A
GL50803_137685	GLCHR05:3,531,674..3,533,833(+)	hypothetical protein	PF02516	Oligosaccharyl transferase, STT3 subunit	N/A	GO:0016021;GO:0016020	integral component of membrane;membrane	GO:0004579;GO:0046872;GO:0004576	dolichyl-diphosphooligosaccharide-protein glycotransferase activity;metal ion binding;oligosaccharyl transferase activity	GO:0006486	protein glycosylation	GO:0005886	plasma membrane	N/A	N/A	N/A
GL50803_137689	GLCHR05:3,369,675..3,392,690(+)	hypothetical protein	N/A	N/A	N/A	N/A	N/A	N/A	N/A	N/A	N/A	N/A	N/A	N/A	N/A	N/A
GL50803_137696	GLCHR05:4,364,862..4,368,392(-)	Kinase, NEK	PF00023;PF00069;PF12796	Ankyrin repeat;Protein kinase domain;Ankyrin repeat-containing domain	N/A	N/A	N/A	GO:0005524;GO:0005515;GO:0004672	ATP binding;protein binding;protein kinase activity	GO:0006468	protein phosphorylation	N/A	N/A	N/A	N/A	N/A
GL50803_13771	GLCHR05:4,245,563..4,249,555(+)	hypothetical protein	N/A	N/A	N/A	N/A	N/A	N/A	N/A	N/A	N/A	N/A	N/A	N/A	N/A	N/A
GL50803_137710	GLCHR05:2,451,342..2,452,889(-)	VSP	PF03302	Giardia variant-specific surface protein	N/A	GO:0016021	integral component of membrane	N/A	N/A	N/A	N/A	N/A	N/A	N/A	N/A	N/A
GL50803_137712	GLCHR05:2,340,789..2,360,165(-)	hypothetical protein	N/A	N/A	N/A	N/A	N/A	N/A	N/A	N/A	N/A	N/A	N/A	N/A	N/A	N/A
GL50803_137713	GLCHR05:2,330,745..2,334,518(-)	hypothetical protein	N/A	N/A	N/A	GO:0016021	integral component of membrane	N/A	N/A	N/A	N/A	N/A	N/A	N/A	N/A	N/A
GL50803_137726	GLCHR02:1,432,611..1,438,550(+)	ABC transporter ABCA.1, putative	PF00005	ABC transporter-like	N/A	GO:0016021	integral component of membrane	GO:0005524;GO:0016887	ATP binding;ATP hydrolysis activity	N/A	N/A	N/A	N/A	N/A	N/A	N/A
GL50803_137739	GLCHR02:409,513..415,128(+)	hypothetical protein	N/A	N/A	N/A	N/A	N/A	N/A	N/A	N/A	N/A	N/A	N/A	N/A	N/A	N/A
GL50803_137742	GLCHR03:981,431..982,825(+)	Kinase, NEK	PF00069;PF12796	Protein kinase domain;Ankyrin repeat-containing domain	GO:0004674	N/A	N/A	GO:0005524;GO:0005515;GO:0004672	ATP binding;protein binding;protein kinase activity	GO:0006468	protein phosphorylation	N/A	N/A	protein serine/threonine kinase activity	N/A	N/A
GL50803_137743	GLCHR03:992,932..994,326(-)	Kinase, NEK	PF00069;PF12796	Protein kinase domain;Ankyrin repeat-containing domain	GO:0004674	N/A	N/A	GO:0005524;GO:0005515;GO:0004672	ATP binding;protein binding;protein kinase activity	GO:0006468	protein phosphorylation	N/A	N/A	protein serine/threonine kinase activity	N/A	N/A
GL50803_137745	GLCHR03:1,024,038..1,027,733(+)	SMC3-like protein	PF02463;PF06470	RecF/RecN/SMC, N-terminal;SMCs flexible hinge	N/A	GO:0005694;GO:0005634	chromosome;nucleus	GO:0005524;GO:0005515	ATP binding;protein binding	GO:0051276	chromosome organization	N/A	N/A	N/A	N/A	N/A
GL50803_137753	GLCHR03:290,899..295,260(-)	hypothetical protein	N/A	N/A	N/A	N/A	N/A	N/A	N/A	N/A	N/A	GO:0005737	cytoplasm	N/A	N/A	N/A
GL50803_13797	GLCHR01:89,419..92,937(-)	Kinesin-14	PF00225	Kinesin motor domain	N/A	N/A	N/A	GO:0005524;GO:0008017;GO:0003777;GO:0005515	ATP binding;microtubule binding;microtubule motor activity;protein binding	GO:0007018	microtubule-based movement	N/A	N/A	N/A	N/A	N/A
GL50803_13800	GLCHR03:1,679,948..1,681,756(-)	hypothetical protein	PF12796	Ankyrin repeat-containing domain	N/A	N/A	N/A	GO:0005515	protein binding	N/A	N/A	N/A	N/A	N/A	N/A	N/A
GL50803_13844	GLCHR02:458,524..460,368(-)	hypothetical protein	N/A	N/A	N/A	N/A	N/A	N/A	N/A	N/A	N/A	N/A	N/A	N/A	N/A	N/A
GL50803_13886	GLCHR05:3,517,809..3,519,569(-)	hypothetical protein	N/A	N/A	N/A	N/A	N/A	N/A	N/A	N/A	N/A	N/A	N/A	N/A	N/A	N/A
GL50803_13981	GLCHR03:637,726..641,055(-)	Kinase, NEK	PF00069;PF12796	Protein kinase domain;Ankyrin repeat-containing domain	GO:0004674	N/A	N/A	GO:0005524;GO:0005515;GO:0004672	ATP binding;protein binding;protein kinase activity	GO:0006468	protein phosphorylation	GO:0097597;GO:0097591	ventral disc;ventral disc lateral crest	protein serine/threonine kinase activity	N/A	N/A
GL50803_13982	GLCHR03:635,999..637,657(-)	Protein 21.1	PF12796	Ankyrin repeat-containing domain	N/A	N/A	N/A	GO:0005515	protein binding	N/A	N/A	GO:0005634	nucleus	N/A	GO:0051091;GO:0042981	positive regulation of DNA-binding transcription factor activity;regulation of apoptotic process
GL50803_13995	GLCHR05:1,212,913..1,215,129(+)	hypothetical protein	N/A	N/A	N/A	N/A	N/A	N/A	N/A	N/A	N/A	N/A	N/A	N/A	N/A	N/A
GL50803_14003	GLCHR01:1,091,848..1,094,541(+)	hypothetical protein	N/A	N/A	N/A	N/A	N/A	N/A	N/A	N/A	N/A	N/A	N/A	N/A	N/A	N/A
GL50803_14054	GLCHR01:933,641..936,196(-)	hypothetical protein	N/A	N/A	N/A	N/A	N/A	N/A	N/A	N/A	N/A	N/A	N/A	N/A	N/A	N/A
GL50803_14058	GLCHR01:940,819..944,934(+)	CAMP-specific 3,5-cyclic phosphodiesterase 4B	PF00233	3'5'-cyclic nucleotide phosphodiesterase, catalytic domain	GO:0004114	GO:0016021	integral component of membrane	GO:0004114;GO:0046872;GO:0008081	3',5'-cyclic-nucleotide phosphodiesterase activity;metal ion binding;phosphoric diester hydrolase activity	GO:0007165	signal transduction	N/A	N/A	3',5'-cyclic-nucleotide phosphodiesterase activity	GO:0007165	signal transduction
GL50803_14069	GLCHR01:643,504..644,703(+)	hypothetical protein	PF13913	N/A	N/A	N/A	N/A	N/A	N/A	N/A	N/A	N/A	N/A	N/A	N/A	N/A
GL50803_14070	GLCHR01:639,544..641,925(-)	Kinesin-like protein	PF00225	Kinesin motor domain	GO:0016887;GO:0008017;GO:0003777	N/A	N/A	GO:0005524;GO:0008017;GO:0003777	ATP binding;microtubule binding;microtubule motor activity	GO:0007018	microtubule-based movement	GO:0005930;GO:0005871;GO:0005874	axoneme;kinesin complex;microtubule	ATP hydrolysis activity;microtubule binding;microtubule motor activity	GO:0007018	microtubule-based movement
GL50803_14101	GLCHR05:3,580,662..3,582,188(+)	Protein 21.1	PF00023;PF12796	Ankyrin repeat;Ankyrin repeat-containing domain	N/A	N/A	N/A	GO:0005515	protein binding	N/A	N/A	N/A	N/A	N/A	N/A	N/A
GL50803_14107	GLCHR02:701,019..704,315(+)	hypothetical protein	N/A	N/A	N/A	N/A	N/A	N/A	N/A	N/A	N/A	N/A	N/A	N/A	N/A	N/A
GL50803_14127	GLCHR04:325,009..327,168(+)	hypothetical protein	N/A	N/A	N/A	N/A	N/A	GO:0005515	protein binding	N/A	N/A	N/A	N/A	N/A	N/A	N/A
GL50803_14203	GLCHR03:1,393,061..1,394,692(+)	Protein 21.1	PF00023;PF12796;PF13920	Ankyrin repeat;Ankyrin repeat-containing domain	GO:0030165;GO:0019887	N/A	N/A	GO:0005515;GO:0016740	protein binding;transferase activity	N/A	N/A	N/A	N/A	PDZ domain binding;protein kinase regulator activity	N/A	N/A
GL50803_14206	GLCHR03:1,402,087..1,406,082(+)	Protein 21.1	PF12796;PF13920	Ankyrin repeat-containing domain	N/A	N/A	N/A	GO:0005515;GO:0016740	protein binding;transferase activity	N/A	N/A	N/A	N/A	N/A	N/A	N/A
GL50803_14225	GLCHR04:636,445..641,862(+)	CXC-rich protein	N/A	N/A	GO:0008233	GO:0016021;GO:0016020	integral component of membrane;membrane	GO:0046872;GO:0004222	metal ion binding;metalloendopeptidase activity	GO:0007155;GO:0006508	cell adhesion;proteolysis	GO:0005737	cytoplasm	peptidase activity	N/A	N/A
GL50803_14254	GLCHR04:2,135,406..2,137,820(-)	Protein 21.1	PF12796	Ankyrin repeat-containing domain	N/A	N/A	N/A	GO:0005515	protein binding	N/A	N/A	N/A	N/A	N/A	N/A	N/A
GL50803_14275	GLCHR05:3,046,468..3,047,361(-)	hypothetical protein	N/A	N/A	N/A	GO:0016021	integral component of membrane	N/A	N/A	N/A	N/A	N/A	N/A	N/A	N/A	N/A
GL50803_14297	GLCHR04:1,822,598..1,824,367(-)	VSP	PF03302	Giardia variant-specific surface protein	N/A	GO:0016021	integral component of membrane	N/A	N/A	N/A	N/A	N/A	N/A	N/A	N/A	N/A
GL50803_14331	GLCHR05:3,207,280..3,208,539(+)	VSP	PF03302	Giardia variant-specific surface protein	N/A	GO:0016021	integral component of membrane	N/A	N/A	N/A	N/A	N/A	N/A	N/A	N/A	N/A
GL50803_14345	AACB02000071:25,064..29,410(+)	Coiled-coil protein	N/A	N/A	N/A	N/A	N/A	N/A	N/A	N/A	N/A	N/A	N/A	N/A	N/A	N/A
GL50803_14346	AACB02000071:21,395..24,958(-)	hypothetical protein	N/A	N/A	N/A	N/A	N/A	N/A	N/A	N/A	N/A	N/A	N/A	N/A	N/A	N/A
GL50803_14369	GLCHR02:1,295,808..1,297,112(-)	hypothetical protein	PF03547	Membrane transport protein	N/A	GO:0016021	integral component of membrane	N/A	N/A	GO:0055085	transmembrane transport	N/A	N/A	N/A	N/A	N/A
GL50803_14390	GLCHR05:4,024,772..4,029,361(-)	hypothetical protein	N/A	N/A	N/A	N/A	N/A	N/A	N/A	N/A	N/A	N/A	N/A	N/A	N/A	N/A
GL50803_14460	GLCHR05:2,525,772..2,528,231(-)	Ubiquitin carboxyl-terminal hydrolase 4	PF00443	Peptidase C19, ubiquitin carboxyl-terminal hydrolase	N/A	N/A	N/A	GO:0008234;GO:0004843	cysteine-type peptidase activity;thiol-dependent deubiquitinase	GO:0016579;GO:0006511	protein deubiquitination;ubiquitin-dependent protein catabolic process	N/A	N/A	N/A	N/A	N/A
GL50803_14485	GLCHR02:1,173,657..1,174,775(-)	Protein 21.1	PF00023;PF12796	Ankyrin repeat;Ankyrin repeat-containing domain	N/A	N/A	N/A	GO:0005515	protein binding	N/A	N/A	N/A	N/A	N/A	N/A	N/A
GL50803_14510	GLCHR04:457,390..460,338(+)	Protein 21.1	PF12796;PF13857	Ankyrin repeat-containing domain	N/A	N/A	N/A	GO:0005515	protein binding	N/A	N/A	N/A	N/A	N/A	N/A	N/A
GL50803_14534	GLCHR05:3,720,189..3,721,262(-)	hypothetical protein	N/A	N/A	N/A	N/A	N/A	N/A	N/A	N/A	N/A	N/A	N/A	N/A	N/A	N/A
GL50803_14552	GLCHR03:106,144..107,151(+)	hypothetical protein	N/A	N/A	N/A	N/A	N/A	N/A	N/A	N/A	N/A	N/A	N/A	N/A	N/A	N/A
GL50803_14584	GLCHR03:1,234,927..1,237,875(-)	hypothetical protein	PF13418	N/A	N/A	N/A	N/A	GO:0005515	protein binding	N/A	N/A	N/A	N/A	N/A	N/A	N/A
GL50803_14593	GLCHR02:724,101..729,710(-)	hypothetical protein	N/A	N/A	N/A	N/A	N/A	N/A	N/A	N/A	N/A	N/A	N/A	N/A	N/A	N/A
GL50803_14602	GLCHR03:1,615,076..1,617,637(+)	hypothetical protein	N/A	N/A	N/A	N/A	N/A	N/A	N/A	N/A	N/A	N/A	N/A	N/A	N/A	N/A
GL50803_14615	GLCHR05:824,815..827,232(-)	Hypothetical protein	N/A	N/A	N/A	N/A	N/A	N/A	N/A	N/A	N/A	N/A	N/A	N/A	N/A	N/A
GL50803_14647	GLCHR05:2,058,623..2,060,326(+)	hypothetical protein	N/A	N/A	N/A	N/A	N/A	N/A	N/A	N/A	N/A	N/A	N/A	N/A	N/A	N/A
GL50803_14689	GLCHR04:2,439,445..2,442,072(-)	hypothetical protein	N/A	N/A	N/A	N/A	N/A	N/A	N/A	N/A	N/A	N/A	N/A	N/A	N/A	N/A
GL50803_14702	GLCHR05:1,325,800..1,331,328(-)	RRNA biogenesis protein RRP5	N/A	N/A	GO:0003723	N/A	N/A	GO:0003676;GO:0005515	nucleic acid binding;protein binding	GO:0006396;GO:0006364	RNA processing;rRNA processing	GO:0005730;GO:0032040	nucleolus;small-subunit processome	RNA binding	N/A	N/A
GL50803_14786	GLCHR02:1,381,264..1,384,518(+)	Kinase, NEK-frag	PF12796	Ankyrin repeat-containing domain	GO:0004674	N/A	N/A	GO:0005524;GO:0005515;GO:0004672	ATP binding;protein binding;protein kinase activity	GO:0006468	protein phosphorylation	N/A	N/A	protein serine/threonine kinase activity	N/A	N/A
GL50803_14802	GLCHR01:440,241..445,043(-)	hemagglutinin protein-like protein	N/A	N/A	N/A	N/A	N/A	N/A	N/A	N/A	N/A	N/A	N/A	N/A	N/A	N/A
GL50803_14807	GLCHR05:2,373,862..2,375,289(+)	Protein 21.1	PF12796	Ankyrin repeat-containing domain	N/A	N/A	N/A	GO:0005515	protein binding	N/A	N/A	N/A	N/A	N/A	N/A	N/A
GL50803_14835	GLCHR03:558,843..561,992(+)	Kinase, NEK	PF00069;PF12796	Protein kinase domain;Ankyrin repeat-containing domain	GO:0004674	N/A	N/A	GO:0005524;GO:0005515;GO:0004672	ATP binding;protein binding;protein kinase activity	GO:0006468	protein phosphorylation	N/A	N/A	protein serine/threonine kinase activity	N/A	N/A
GL50803_14843	GLCHR05:1,406,998..1,408,710(+)	Chaperone protein dnaJ	PF00226	DnaJ domain	GO:0051082	N/A	N/A	GO:0005515	protein binding	N/A	N/A	GO:0005737	cytoplasm	unfolded protein binding	GO:0051085;GO:0042026	chaperone cofactor-dependent protein refolding;protein refolding
GL50803_14855	GLCHR05:2,213,389..2,219,856(+)	Phosphoinositide-3-kinase, catalytic, alpha polypeptide	PF00454;PF00613	Phosphatidylinositol 3-/4-kinase, catalytic domain;Phosphoinositide 3-kinase, accessory (PIK) domain	GO:0016303;GO:0035005;GO:0052742	N/A	N/A	GO:0016301	kinase activity	GO:0046854;GO:0048015	phosphatidylinositol phosphorylation;phosphatidylinositol-mediated signaling	GO:0005737;GO:0016020;GO:0005942;GO:0005886	cytoplasm;membrane;phosphatidylinositol 3-kinase complex;plasma membrane	1-phosphatidylinositol-3-kinase activity;1-phosphatidylinositol-4-phosphate 3-kinase activity;phosphatidylinositol kinase activity	GO:0016477;GO:0014065;GO:0046854;GO:0036092;GO:0048015	cell migration;phosphatidylinositol 3-kinase signaling;phosphatidylinositol phosphorylation;phosphatidylinositol-3-phosphate biosynthetic process;phosphatidylinositol-mediated signaling
GL50803_14859	GLCHR05:2,201,241..2,204,018(+)	Protein 21.1	PF00023;PF12796	Ankyrin repeat;Ankyrin repeat-containing domain	N/A	N/A	N/A	GO:0005515	protein binding	N/A	N/A	GO:0097597	ventral disc	N/A	N/A	N/A
GL50803_14874	GLCHR05:2,781,703..2,782,272(-)	hypothetical protein	PF16531	Spindle assembly abnormal protein 6, N-terminal	N/A	GO:0005737;GO:0005856	cytoplasm;cytoskeleton	N/A	N/A	N/A	N/A	N/A	N/A	N/A	N/A	N/A
GL50803_14937	GLCHR02:1,254,932..1,255,873(-)	hypothetical protein	N/A	N/A	N/A	N/A	N/A	N/A	N/A	N/A	N/A	N/A	N/A	N/A	N/A	N/A
GL50803_14948	GLCHR04:1,900,251..1,902,551(+)	hypothetical protein	N/A	N/A	N/A	N/A	N/A	N/A	N/A	N/A	N/A	N/A	N/A	N/A	N/A	N/A
GL50803_14961	GLCHR01:976,410..978,002(+)	Vacuolar ATP synthase subunit H	PF03224;PF11698	ATPase, V1 complex, subunit H;ATPase, V1 complex, subunit H, C-terminal	N/A	GO:0000221	vacuolar proton-transporting V-type ATPase, V1 domain	GO:0016787;GO:0046961	hydrolase activity;proton-transporting ATPase activity, rotational mechanism	GO:1902600	proton transmembrane transport	N/A	N/A	N/A	N/A	N/A
GL50803_15009	GLCHR05:4,118,252..4,119,628(+)	Flavohemoprotein lateral transfer candidate	PF00175;PF00970	Oxidoreductase FAD/NAD(P)-binding;Flavoprotein pyridine nucleotide cytochrome reductase-like, FAD-binding domain	GO:0071949;GO:0008941	N/A	N/A	GO:0071949;GO:0020037;GO:0046872;GO:0008941;GO:0016491;GO:0019825;GO:0005344	FAD binding;heme binding;metal ion binding;nitric oxide dioxygenase activity;oxidoreductase activity;oxygen binding;oxygen carrier activity	GO:0055114;GO:0051409;GO:0009636	obsolete oxidation-reduction process;response to nitrosative stress;response to toxic substance	N/A	N/A	FAD binding;nitric oxide dioxygenase activity	GO:0071500;GO:0046210	cellular response to nitrosative stress;nitric oxide catabolic process
GL50803_15013	AACB02000072:26,586..28,301(+)	hypothetical protein	N/A	N/A	N/A	N/A	N/A	N/A	N/A	N/A	N/A	N/A	N/A	N/A	N/A	N/A
GL50803_15017	GLCHR03:343,199..344,533(+)	hypothetical protein	N/A	N/A	N/A	N/A	N/A	N/A	N/A	N/A	N/A	N/A	N/A	N/A	N/A	N/A
GL50803_15054	GLCHR05:1,716,052..1,720,596(-)	Kelch repeat-containing protein	PF01344;PF13415;PF13418	Kelch repeat type 1	N/A	N/A	N/A	GO:0005515	protein binding	N/A	N/A	GO:0005930	axoneme	N/A	N/A	N/A
GL50803_15190	GLCHR04:1,111,493..1,114,414(+)	DNA topoisomerase III	PF01131;PF01751	DNA topoisomerase, type IA, central;TOPRIM domain	GO:0003916	N/A	N/A	GO:0003677;GO:0003916;GO:0003917	DNA binding;DNA topoisomerase activity;DNA topoisomerase type I (single strand cut, ATP-independent) activity	GO:0006265	DNA topological change	GO:0005634	nucleus	DNA topoisomerase activity	GO:0006265	DNA topological change
GL50803_15216	GLCHR01:1,229,818..1,232,910(-)	hypothetical protein	PF06294	CH-like domain in sperm protein	GO:0008017	N/A	N/A	N/A	N/A	N/A	N/A	GO:0005930	axoneme	microtubule binding	GO:0051493	regulation of cytoskeleton organization
GL50803_15237	GLCHR05:4,260,477..4,262,039(+)	VSP	PF03302	Giardia variant-specific surface protein	N/A	GO:0016021	integral component of membrane	N/A	N/A	N/A	N/A	N/A	N/A	N/A	N/A	N/A
GL50803_15264	GLCHR02:987,247..998,076(+)	hypothetical protein	N/A	N/A	N/A	N/A	N/A	N/A	N/A	N/A	N/A	N/A	N/A	N/A	N/A	N/A
GL50803_15268	GLCHR04:1,781,973..1,784,621(-)	hypothetical protein	N/A	N/A	N/A	N/A	N/A	GO:0005515	protein binding	N/A	N/A	N/A	N/A	N/A	N/A	N/A
GL50803_15285	GLCHR04:1,247,833..1,249,455(-)	hypothetical protein	N/A	N/A	N/A	N/A	N/A	N/A	N/A	N/A	N/A	N/A	N/A	N/A	N/A	N/A
GL50803_15295	GLCHR01:1,299,980..1,302,949(-)	Zinc finger domain protein	N/A	N/A	N/A	N/A	N/A	GO:0008270	zinc ion binding	N/A	N/A	N/A	N/A	N/A	N/A	N/A
GL50803_15304	GLCHR01:1,167,016..1,171,590(-)	Protein 21.1	PF00023;PF12796	Ankyrin repeat;Ankyrin repeat-containing domain	N/A	N/A	N/A	GO:0005515	protein binding	N/A	N/A	N/A	N/A	N/A	N/A	N/A
GL50803_15306	GLCHR01:1,173,591..1,177,949(-)	Protein 21.1	PF00023;PF12796	Ankyrin repeat;Ankyrin repeat-containing domain	N/A	N/A	N/A	GO:0005515	protein binding	N/A	N/A	N/A	N/A	N/A	N/A	N/A
GL50803_15317	GLCHR04:2,475,999..2,480,846(-)	High cysteine membrane protein Group 1	PF03302	Giardia variant-specific surface protein	N/A	GO:0016021	integral component of membrane	N/A	N/A	N/A	N/A	N/A	N/A	N/A	N/A	N/A
GL50803_15334	GLCHR03:787,029..792,272(-)	hypothetical protein	N/A	N/A	N/A	N/A	N/A	N/A	N/A	N/A	N/A	N/A	N/A	N/A	N/A	N/A
GL50803_15340	GLCHR05:2,020,989..2,023,772(-)	Protein 21.1	PF12796	Ankyrin repeat-containing domain	N/A	N/A	N/A	GO:0005515	protein binding	N/A	N/A	N/A	N/A	N/A	N/A	N/A
GL50803_15344	GLCHR05:2,037,012..2,040,239(+)	MCM2	PF00493;PF14551;PF17207;PF17855	MCM domain;MCM N-terminal domain;MCM OB domain;MCM, AAA-lid domain	GO:0003688;GO:0003697	GO:0042555	MCM complex	GO:0005524;GO:0003677;GO:0003678	ATP binding;DNA binding;DNA helicase activity	GO:0032508;GO:0006270	DNA duplex unwinding;DNA replication initiation	GO:0042555;GO:0005634	MCM complex;nucleus	DNA replication origin binding;single-stranded DNA binding	GO:0006270;GO:0006271;GO:0006268;GO:0000727;GO:0006267	DNA replication initiation;DNA strand elongation involved in DNA replication;DNA unwinding involved in DNA replication;double-strand break repair via break-induced replication;pre-replicative complex assembly involved in nuclear cell cycle DNA replication
GL50803_15368	GLCHR05:3,328,661..3,330,190(+)	Katanin	PF00004;PF09336;PF17862	ATPase, AAA-type, core;Vps4 oligomerisation, C-terminal;AAA ATPase, AAA+ lid domain	GO:0016887;GO:0008568	GO:0005737;GO:0005874	cytoplasm;microtubule	GO:0005524;GO:0016887;GO:0016853;GO:0008017;GO:0008568	ATP binding;ATP hydrolysis activity;isomerase activity;microtubule binding;microtubule-severing ATPase activity	GO:0051013	microtubule severing	GO:0005930;GO:0036064;GO:0097568;GO:0005634	axoneme;ciliary basal body;median body;nucleus	ATP hydrolysis activity;microtubule-severing ATPase activity	GO:0031122	cytoplasmic microtubule organization
GL50803_15376	GLCHR05:3,296,454..3,305,189(-)	hypothetical protein	N/A	N/A	N/A	N/A	N/A	N/A	N/A	N/A	N/A	GO:0010008	endosome membrane	N/A	GO:0006898	receptor-mediated endocytosis
GL50803_15404	GLCHR02:1,204,378..1,207,548(+)	hypothetical protein	PF02278;PF08124	Polysaccharide lyase family 8, central domain;Polysaccharide lyase 8, N-terminal alpha-helical	N/A	GO:0005576;GO:0016021	extracellular region;integral component of membrane	GO:0030246;GO:0003824;GO:0016829	carbohydrate binding;catalytic activity;lyase activity	GO:0005975	carbohydrate metabolic process	N/A	N/A	N/A	N/A	N/A
GL50803_15472	GLCHR05:2,839,282..2,839,842(+)	hypothetical protein	PF03357	Snf7 family	N/A	GO:0000815;GO:0016363	ESCRT III complex;nuclear matrix	N/A	N/A	GO:0007076;GO:0007034;GO:0016192	mitotic chromosome condensation;vacuolar transport;vesicle-mediated transport	GO:0000815;GO:0005771	ESCRT III complex;multivesicular body	N/A	GO:0032509;GO:0045324;GO:0015031	endosome transport via multivesicular body sorting pathway;late endosome to vacuole transport;protein transport
GL50803_15473	GLCHR05:2,839,976..2,843,257(-)	hypothetical protein	N/A	N/A	GO:0043014	N/A	N/A	GO:0005515	protein binding	N/A	N/A	GO:0005737	cytoplasm	alpha-tubulin binding	GO:0000226;GO:0007023;GO:0007021	microtubule cytoskeleton organization;post-chaperonin tubulin folding pathway;tubulin complex assembly
GL50803_15476	GLCHR05:2,849,401..2,852,427(-)	Protein 21.1	PF12796	Ankyrin repeat-containing domain	N/A	N/A	N/A	GO:0005515	protein binding	N/A	N/A	N/A	N/A	N/A	N/A	N/A
GL50803_15485	GLCHR02:825,287..845,506(-)	hypothetical protein	N/A	N/A	N/A	N/A	N/A	N/A	N/A	N/A	N/A	N/A	N/A	N/A	N/A	N/A
GL50803_15487	GLCHR02:850,751..853,633(-)	WD-40 repeat protein	PF00400	WD40 repeat	GO:0034511	N/A	N/A	GO:0005515	protein binding	N/A	N/A	GO:0030686;GO:0005694;GO:0005730	90S preribosome;chromosome;nucleolus	U3 snoRNA binding	GO:0000480;GO:0000472	endonucleolytic cleavage in 5'-ETS of tricistronic rRNA transcript (SSU-rRNA, 5.8S rRNA, LSU-rRNA);endonucleolytic cleavage to generate mature 5'-end of SSU-rRNA from (SSU-rRNA, 5.8S rRNA, LSU-rRNA)
GL50803_15495	GLCHR02:1,132,816..1,135,431(-)	hypothetical protein	PF00076	RNA recognition motif domain	N/A	GO:0005852	eukaryotic translation initiation factor 3 complex	GO:0003723;GO:0003676;GO:0003743;GO:0031369	RNA binding;nucleic acid binding;translation initiation factor activity;translation initiation factor binding	GO:0006413	translational initiation	GO:0005852	eukaryotic translation initiation factor 3 complex	N/A	GO:0006413	translational initiation
GL50803_15576	GLCHR04:62,473..64,725(-)	Protein 21.1	PF12796	Ankyrin repeat-containing domain	N/A	N/A	N/A	GO:0005515	protein binding	N/A	N/A	GO:0097597;GO:0097591	ventral disc;ventral disc lateral crest	N/A	N/A	N/A
GL50803_15887	GLCHR03:687,658..689,766(+)	hypothetical protein	N/A	N/A	N/A	N/A	N/A	N/A	N/A	N/A	N/A	N/A	N/A	N/A	N/A	N/A
GL50803_15888	GLCHR01:184,061..185,932(-)	hypothetical protein	N/A	N/A	N/A	N/A	N/A	N/A	N/A	N/A	N/A	N/A	N/A	N/A	N/A	N/A
GL50803_15977	GLCHR05:4,134,890..4,137,733(+)	hypothetical protein	N/A	N/A	N/A	N/A	N/A	N/A	N/A	N/A	N/A	N/A	N/A	N/A	N/A	N/A
GL50803_15995	GLCHR03:85,737..90,599(+)	Nucleotide-binding head-stalk protein, putative	PF06696	Cell surface antigen repeat	N/A	N/A	N/A	N/A	N/A	N/A	N/A	GO:0005930	axoneme	N/A	N/A	N/A
GL50803_16037	GLCHR03:1,186,336..1,191,042(-)	hypothetical protein	N/A	N/A	N/A	N/A	N/A	N/A	N/A	N/A	N/A	GO:0032545;GO:0034456;GO:0032040	CURI complex;UTP-C complex;small-subunit processome	N/A	GO:0006364;GO:0006409	rRNA processing;tRNA export from nucleus
GL50803_16049	GLCHR05:2,089,927..2,091,987(-)	Kinase, NEK	PF00023;PF00069;PF12796	Ankyrin repeat;Protein kinase domain;Ankyrin repeat-containing domain	N/A	N/A	N/A	GO:0005524;GO:0005515;GO:0004672	ATP binding;protein binding;protein kinase activity	GO:0006468	protein phosphorylation	N/A	N/A	N/A	N/A	N/A
GL50803_16125	GLCHR05:2,522,245..2,525,580(-)	Glycerol-3-phosphate dehydrogenase	PF01266;PF04324;PF07892;PF07992	FAD dependent oxidoreductase;BFD-like [2Fe-2S]-binding domain;Protein of unknown function DUF1667;FAD/NAD(P)-binding domain	GO:0016491	N/A	N/A	GO:0016491;GO:0052591	oxidoreductase activity;sn-glycerol-3-phosphate:ubiquinone-8 oxidoreductase activity	GO:0055114	obsolete oxidation-reduction process	GO:0005737	cytoplasm	oxidoreductase activity	N/A	N/A
GL50803_16143	GLCHR03:1,473,648..1,479,887(+)	Transcription regulatory protein SNF2	PF00176;PF00271;PF00439	SNF2-related, N-terminal domain;Helicase, C-terminal;Bromodomain	GO:0008094;GO:0003677	N/A	N/A	GO:0005524;GO:0005515	ATP binding;protein binding	N/A	N/A	GO:0005634	nucleus	ATP-dependent activity, acting on DNA;DNA binding	GO:0044030	regulation of DNA methylation
GL50803_16223	GLCHR04:711,912..717,137(+)	DNA-directed RNA polymerase subunit A	PF00623;PF04983;PF04997;PF04998;PF05000	RNA polymerase, alpha subunit;RNA polymerase Rpb1, domain 3;RNA polymerase Rpb1, domain 1;RNA polymerase Rpb1, domain 5;RNA polymerase Rpb1, domain 4	N/A	N/A	N/A	GO:0003677;GO:0003899	DNA binding;DNA-directed 5'-3' RNA polymerase activity	GO:0006351	transcription, DNA-templated	GO:0005666	RNA polymerase III complex	N/A	N/A	N/A
GL50803_16237	GLCHR05:4,087,499..4,089,535(+)	hypothetical protein	PF14772;PF14775	Dynein regulatory complex protein 1/2, N-terminal;Dynein regulatory complex protein 1, C-terminal	N/A	GO:0005858	axonemal dynein complex	N/A	N/A	GO:0070286	axonemal dynein complex assembly	GO:0005930;GO:0005929	axoneme;cilium	N/A	GO:0070286;GO:0060285;GO:0003352	axonemal dynein complex assembly;cilium-dependent cell motility;regulation of cilium movement
GL50803_16273	GLCHR02:625,502..632,380(+)	hypothetical protein	N/A	N/A	N/A	N/A	N/A	GO:0005515	protein binding	N/A	N/A	N/A	N/A	N/A	N/A	N/A
GL50803_16286	GLCHR03:471,497..474,673(+)	Lecithin-cholesterol acyl transferase, putative	PF02450	Lecithin:cholesterol/phospholipid:diacylglycerol acyltransferase	GO:0004806	N/A	N/A	GO:0008374	O-acyltransferase activity	GO:0006629	lipid metabolic process	N/A	N/A	triglyceride lipase activity	GO:0006629	lipid metabolic process
GL50803_16288	GLCHR03:453,636..454,838(+)	hypothetical protein	N/A	N/A	N/A	N/A	N/A	N/A	N/A	N/A	N/A	N/A	N/A	N/A	N/A	N/A
GL50803_16289	GLCHR03:451,132..453,051(+)	hypothetical protein	N/A	N/A	N/A	N/A	N/A	N/A	N/A	N/A	N/A	N/A	N/A	N/A	N/A	N/A
GL50803_16317	GLCHR05:3,500,174..3,509,308(-)	hypothetical protein	PF14633	Spt6, SH2 domain	N/A	N/A	N/A	N/A	N/A	N/A	N/A	N/A	N/A	N/A	N/A	N/A
GL50803_16318	GLCHR05:3,493,483..3,499,713(+)	High cysteine membrane protein Group 1	PF03302	Giardia variant-specific surface protein	N/A	GO:0016021	integral component of membrane	N/A	N/A	N/A	N/A	N/A	N/A	N/A	N/A	N/A
GL50803_16370	GLCHR04:1,485,619..1,491,198(-)	Transcriptional activator, putative	PF00176;PF00271;PF13892	SNF2-related, N-terminal domain;Helicase, C-terminal;DBINO domain	GO:0008094;GO:0003677	N/A	N/A	GO:0005524;GO:0003677	ATP binding;DNA binding	N/A	N/A	GO:0005634	nucleus	ATP-dependent activity, acting on DNA;DNA binding	GO:0043044;GO:0045944	ATP-dependent chromatin remodeling;positive regulation of transcription by RNA polymerase II
GL50803_16371	GLCHR04:1,478,696..1,480,726(-)	Nucleolar GTP-binding protein 1, putative	PF01926;PF08155;PF17835	GTP binding domain;NOG, C-terminal;NOG1, N-terminal helical domain	N/A	GO:0005730	nucleolus	GO:0005525	GTP binding	GO:0042254	ribosome biogenesis	N/A	N/A	N/A	N/A	N/A
GL50803_16373	GLCHR05:1,290,492..1,295,120(+)	hypothetical protein	N/A	N/A	N/A	GO:0016021	integral component of membrane	N/A	N/A	N/A	N/A	N/A	N/A	N/A	N/A	N/A
GL50803_16374	GLCHR05:1,287,564..1,289,774(+)	High cysteine membrane protein Group 2	N/A	N/A	N/A	GO:0016021	integral component of membrane	N/A	N/A	N/A	N/A	N/A	N/A	N/A	N/A	N/A
GL50803_16390	GLCHR03:334,871..343,042(+)	hypothetical protein	N/A	N/A	N/A	N/A	N/A	GO:0005515	protein binding	N/A	N/A	N/A	N/A	N/A	N/A	N/A
GL50803_16425	GLCHR02:114,742..117,942(+)	Kinesin-5	PF00225	Kinesin motor domain	GO:0008574	N/A	N/A	GO:0005524;GO:0008017;GO:0003777	ATP binding;microtubule binding;microtubule motor activity	GO:0007018	microtubule-based movement	GO:0005930;GO:0020016;GO:0005737;GO:0097596	axoneme;ciliary pocket;cytoplasm;ventral disc supernumerary microtubule array	plus-end-directed microtubule motor activity	N/A	N/A
GL50803_16427	GLCHR05:2,575,597..2,580,906(+)	hypothetical protein	PF10537	WSTF/Acf1/Cbp146	N/A	GO:0005634	nucleus	N/A	N/A	N/A	N/A	N/A	N/A	N/A	N/A	N/A
GL50803_16430	GLCHR02:93,403..101,241(-)	hypothetical protein	N/A	N/A	N/A	N/A	N/A	N/A	N/A	N/A	N/A	N/A	N/A	N/A	N/A	N/A
GL50803_16433	GLCHR01:885,822..887,753(-)	Amino acid permease, putative	PF13520	Amino acid/polyamine transporter I	N/A	GO:0016021;GO:0016020	integral component of membrane;membrane	GO:0022857	transmembrane transporter activity	GO:0055085	transmembrane transport	N/A	N/A	N/A	N/A	N/A
GL50803_16435	GLCHR01:861,358..863,445(-)	Protein 21.1	PF00023;PF12796	Ankyrin repeat;Ankyrin repeat-containing domain	GO:0004674	N/A	N/A	GO:0005515	protein binding	N/A	N/A	N/A	N/A	protein serine/threonine kinase activity	N/A	N/A
GL50803_16436	GLCHR01:851,664..861,206(+)	Kinase, Uni1	PF00069	Protein kinase domain	GO:0009931;GO:0005516	N/A	N/A	GO:0005524;GO:0004672	ATP binding;protein kinase activity	GO:0006468	protein phosphorylation	GO:0005737;GO:0005634	cytoplasm;nucleus	calcium-dependent protein serine/threonine kinase activity;calmodulin binding	GO:0035556;GO:0018105;GO:0046777	intracellular signal transduction;peptidyl-serine phosphorylation;protein autophosphorylation
GL50803_16445	GLCHR03:1,174,663..1,180,545(+)	hypothetical protein	N/A	N/A	GO:0016538	GO:0016021	integral component of membrane	GO:0016538	cyclin-dependent protein serine/threonine kinase regulator activity	GO:0006357	regulation of transcription by RNA polymerase II	GO:0005634;GO:0005675;GO:0070985	nucleus;transcription factor TFIIH holo complex;transcription factor TFIIK complex	cyclin-dependent protein serine/threonine kinase regulator activity	GO:0070816;GO:0000079;GO:0006357	phosphorylation of RNA polymerase II C-terminal domain;regulation of cyclin-dependent protein serine/threonine kinase activity;regulation of transcription by RNA polymerase II
GL50803_16460	GLCHR05:3,349,985..3,353,596(+)	Kinase, NEK	PF00069;PF12796	Protein kinase domain;Ankyrin repeat-containing domain	N/A	N/A	N/A	GO:0005524;GO:0005515;GO:0004672	ATP binding;protein binding;protein kinase activity	GO:0006468	protein phosphorylation	N/A	N/A	N/A	N/A	N/A
GL50803_16479	AACB02000013_frag:32,786..36,427(+)	Kinase, NEK	PF00069;PF12796	Protein kinase domain;Ankyrin repeat-containing domain	N/A	N/A	N/A	GO:0005524;GO:0005515;GO:0004672	ATP binding;protein binding;protein kinase activity	GO:0006468	protein phosphorylation	N/A	N/A	N/A	N/A	N/A
GL50803_16507	GLCHR04:481,202..483,829(+)	hypothetical protein	N/A	N/A	N/A	GO:0016021	integral component of membrane	N/A	N/A	N/A	N/A	GO:0005886	plasma membrane	N/A	N/A	N/A
GL50803_16513	GLCHR04:1,427,960..1,435,321(+)	hypothetical protein	N/A	N/A	N/A	GO:0016021	integral component of membrane	N/A	N/A	N/A	N/A	N/A	N/A	N/A	N/A	N/A
GL50803_16537	GLCHR05:2,119,285..2,120,934(-)	Protein 21.1	PF12796	Ankyrin repeat-containing domain	N/A	N/A	N/A	GO:0005515	protein binding	N/A	N/A	N/A	N/A	N/A	N/A	N/A
GL50803_16544	GLCHR03:115,180..136,107(+)	hypothetical protein	N/A	N/A	N/A	GO:0016021	integral component of membrane	N/A	N/A	N/A	N/A	N/A	N/A	N/A	N/A	N/A
GL50803_16558	GLCHR04:1,328,703..1,335,482(+)	Phosphatidylinositol 4-kinase	PF00454	Phosphatidylinositol 3-/4-kinase, catalytic domain	GO:0004430;GO:0052742	N/A	N/A	GO:0016301	kinase activity	GO:0046854;GO:0048015	phosphatidylinositol phosphorylation;phosphatidylinositol-mediated signaling	GO:0005737;GO:0016020	cytoplasm;membrane	1-phosphatidylinositol 4-kinase activity;phosphatidylinositol kinase activity	GO:0046854;GO:0048015	phosphatidylinositol phosphorylation;phosphatidylinositol-mediated signaling
GL50803_16592	GLCHR03:1,285,617..1,292,381(-)	ABC transporter family protein	PF00005;PF12698	ABC transporter-like	GO:0042626;GO:0005319	GO:0016021	integral component of membrane	GO:0005524;GO:0016887;GO:0042626	ATP binding;ATP hydrolysis activity;ATPase-coupled transmembrane transporter activity	GO:0055085	transmembrane transport	GO:0043231	intracellular membrane-bounded organelle	ATPase-coupled transmembrane transporter activity;lipid transporter activity	GO:0006869	lipid transport
GL50803_16595	GLCHR03:1,265,109..1,270,544(+)	Liver stage antigen-like protein	PF00787	Phox homologous domain	GO:0035091	N/A	N/A	GO:0035091	phosphatidylinositol binding	GO:0006886	intracellular protein transport	GO:0005769	early endosome	phosphatidylinositol binding	GO:0006886;GO:1990126	intracellular protein transport;retrograde transport, endosome to plasma membrane
GL50803_16596	GLCHR03:1,261,045..1,262,844(+)	hypothetical protein	PF00787	Phox homologous domain	N/A	N/A	N/A	GO:0035091	phosphatidylinositol binding	N/A	N/A	N/A	N/A	N/A	N/A	N/A
GL50803_16604	GLCHR02:661,350..671,483(+)	hypothetical protein	N/A	N/A	N/A	N/A	N/A	N/A	N/A	N/A	N/A	N/A	N/A	N/A	N/A	N/A
GL50803_16635	GLCHR01:1,222,223..1,226,176(-)	hypothetical protein	N/A	N/A	N/A	N/A	N/A	N/A	N/A	GO:0006383	transcription by RNA polymerase III	GO:0000127	transcription factor TFIIIC complex	N/A	GO:0006383	transcription by RNA polymerase III
GL50803_16640	GLCHR01:1,253,256..1,254,164(-)	hypothetical protein	PF02796	Resolvase, HTH domain	N/A	N/A	N/A	GO:0003677;GO:0000150	DNA binding;DNA strand exchange activity	GO:0006310	DNA recombination	N/A	N/A	N/A	N/A	N/A
GL50803_16663	GLCHR04:769,069..769,908(-)	hypothetical protein	PF13879	Hemingway/CFAP97D1	N/A	N/A	N/A	N/A	N/A	N/A	N/A	N/A	N/A	N/A	N/A	N/A
GL50803_16667	GLCHR04:754,005..756,722(-)	Acyl-CoA synthetase	PF13380;PF13549;PF13607	CoA-binding;Succinyl-CoA synthetase-like, flavodoxin domain	N/A	N/A	N/A	GO:0005524	ATP binding	N/A	N/A	N/A	N/A	N/A	N/A	N/A
GL50803_16674	GLCHR01:436,410..439,325(-)	hypothetical protein	N/A	N/A	N/A	N/A	N/A	N/A	N/A	N/A	N/A	N/A	N/A	N/A	N/A	N/A
GL50803_16686	GLCHR05:3,432,239..3,435,115(+)	hypothetical protein	N/A	N/A	N/A	N/A	N/A	N/A	N/A	N/A	N/A	N/A	N/A	N/A	N/A	N/A
GL50803_16697	GLCHR05:3,454,787..3,457,261(-)	hypothetical protein	N/A	N/A	N/A	GO:0016021	integral component of membrane	N/A	N/A	N/A	N/A	N/A	N/A	N/A	N/A	N/A
GL50803_16734	GLCHR05:1,972,419..1,980,380(-)	hypothetical protein	PF14538	Raptor, N-terminal CASPase-like domain	GO:0030674	GO:0031931	TORC1 complex	N/A	N/A	GO:0031929	TOR signaling	GO:0031931;GO:0005737	TORC1 complex;cytoplasm	protein-macromolecule adaptor activity	GO:0031929;GO:0071230;GO:0009267;GO:0030307;GO:0071902;GO:0010506	TOR signaling;cellular response to amino acid stimulus;cellular response to starvation;positive regulation of cell growth;positive regulation of protein serine/threonine kinase activity;regulation of autophagy
GL50803_16768	GLCHR05:3,632,953..3,642,480(+)	hypothetical protein	N/A	N/A	N/A	N/A	N/A	N/A	N/A	N/A	N/A	GO:0005930	axoneme	N/A	GO:0060271	cilium assembly
GL50803_16772	GLCHR04:1,181,998..1,197,840(+)	hypothetical protein	N/A	N/A	N/A	GO:0016021	integral component of membrane	N/A	N/A	N/A	N/A	N/A	N/A	N/A	N/A	N/A
GL50803_16804	GLCHR03:960,748..967,641(+)	Dynein heavy chain	PF08385;PF08393;PF12774	Dynein heavy chain, domain-1;Dynein heavy chain, domain-2;Dynein heavy chain, hydrolytic ATP-binding dynein motor region	GO:0045505;GO:0051959;GO:0008569	N/A	N/A	GO:0005524;GO:0008569	ATP binding;minus-end-directed microtubule motor activity	GO:0007018	microtubule-based movement	GO:0030286	dynein complex	dynein intermediate chain binding;dynein light intermediate chain binding;minus-end-directed microtubule motor activity	GO:0007018	microtubule-based movement
GL50803_16805	GLCHR04:1,958,026..1,965,927(-)	hypothetical protein	PF00454	Phosphatidylinositol 3-/4-kinase, catalytic domain	GO:0004674	GO:0016021	integral component of membrane	GO:0005524;GO:0016301;GO:0005515	ATP binding;kinase activity;protein binding	N/A	N/A	GO:0005634	nucleus	protein serine/threonine kinase activity	GO:0000077;GO:0006974;GO:1904262;GO:0000723	DNA damage checkpoint signaling;cellular response to DNA damage stimulus;negative regulation of TORC1 signaling;telomere maintenance
GL50803_16806	GLCHR04:1,947,972..1,949,798(+)	RNA-dependent helicase p68, putative	PF00270;PF00271	DEAD/DEAH box helicase domain;Helicase, C-terminal	N/A	N/A	N/A	GO:0005524;GO:0004386;GO:0003676	ATP binding;helicase activity;nucleic acid binding	N/A	N/A	GO:0005634	nucleus	N/A	GO:0042254	ribosome biogenesis
GL50803_16823	GLCHR04:8,406..9,410(+)	Non ATPase subunit MPR1 of 26S proteasome	PF01398	JAB1/MPN/MOV34 metalloenzyme domain	GO:0008237;GO:0070628;GO:0004843	N/A	N/A	GO:0070122;GO:0008237;GO:0005515	isopeptidase activity;metallopeptidase activity;protein binding	N/A	N/A	GO:0008541	proteasome regulatory particle, lid subcomplex	metallopeptidase activity;proteasome binding;thiol-dependent deubiquitinase	GO:0043161;GO:0016579	proteasome-mediated ubiquitin-dependent protein catabolic process;protein deubiquitination
GL50803_16826	GLCHR04:13,545..15,038(+)	Kinase, NEK-frag	PF00069;PF12796	Protein kinase domain;Ankyrin repeat-containing domain	GO:0004674	N/A	N/A	GO:0005524;GO:0005515;GO:0004672	ATP binding;protein binding;protein kinase activity	GO:0006468	protein phosphorylation	N/A	N/A	protein serine/threonine kinase activity	N/A	N/A
GL50803_16830	GLCHR04:27,555..30,392(+)	Spindle pole protein, putative	N/A	N/A	N/A	N/A	N/A	GO:0005524;GO:0008017;GO:0003777	ATP binding;microtubule binding;microtubule motor activity	GO:0007018	microtubule-based movement	N/A	N/A	N/A	N/A	N/A
GL50803_16834	GLCHR01:1,154,896..1,160,409(-)	Kinase, STE Dicty2	PF00069	Protein kinase domain	N/A	N/A	N/A	GO:0005524;GO:0004672	ATP binding;protein kinase activity	GO:0006468	protein phosphorylation	N/A	N/A	N/A	N/A	N/A
GL50803_16839	GLCHR04:2,337,391..2,339,727(-)	Kinase, NEK-frag	PF00069;PF12796	Protein kinase domain;Ankyrin repeat-containing domain	N/A	N/A	N/A	GO:0005524;GO:0005515;GO:0004672	ATP binding;protein binding;protein kinase activity	GO:0006468	protein phosphorylation	GO:0005886	plasma membrane	N/A	N/A	N/A
GL50803_16840	GLCHR04:2,339,927..2,344,690(+)	Trichohyalin	N/A	N/A	N/A	N/A	N/A	GO:0005515	protein binding	N/A	N/A	N/A	N/A	N/A	N/A	N/A
GL50803_16869	GLCHR04:2,586,285..2,591,453(+)	hypothetical protein	N/A	N/A	N/A	N/A	N/A	N/A	N/A	N/A	N/A	N/A	N/A	N/A	N/A	N/A
GL50803_16888	GLCHR02:708,506..712,093(+)	hypothetical protein	N/A	N/A	N/A	GO:0016021	integral component of membrane	N/A	N/A	N/A	N/A	N/A	N/A	N/A	N/A	N/A
GL50803_16902	GLCHR03:211,200..214,184(-)	hypothetical protein	N/A	N/A	N/A	N/A	N/A	N/A	N/A	N/A	N/A	N/A	N/A	N/A	N/A	N/A
GL50803_16914	GLCHR05:4,359,922..4,364,424(-)	Ankyrin repeat protein	PF13857	N/A	N/A	N/A	N/A	GO:0005515	protein binding	N/A	N/A	N/A	N/A	N/A	N/A	N/A
GL50803_16934	GLCHR03:1,052,374..1,056,501(+)	Tetratricopeptide repeat protein	PF13181;PF13432	Tetratricopeptide repeat	N/A	N/A	N/A	GO:0005515	protein binding	N/A	N/A	N/A	N/A	N/A	N/A	N/A
GL50803_16936	GLCHR03:1,035,342..1,039,907(+)	High cysteine membrane protein EGF-like	N/A	N/A	N/A	GO:0016021	integral component of membrane	N/A	N/A	N/A	N/A	N/A	N/A	N/A	N/A	N/A
GL50803_16954	GLCHR05:1,897,044..1,900,472(+)	hypothetical protein	N/A	N/A	N/A	N/A	N/A	N/A	N/A	N/A	N/A	N/A	N/A	N/A	N/A	N/A
GL50803_16966	GLCHR02:1,028,804..1,042,489(-)	hypothetical protein	N/A	N/A	N/A	GO:0016021	integral component of membrane	N/A	N/A	N/A	N/A	N/A	N/A	N/A	N/A	N/A
GL50803_16967	GLCHR02:1,042,501..1,046,760(-)	Kinase, NEK	PF00069;PF12796	Protein kinase domain;Ankyrin repeat-containing domain	N/A	N/A	N/A	GO:0005524;GO:0005515;GO:0004672	ATP binding;protein binding;protein kinase activity	GO:0006468	protein phosphorylation	N/A	N/A	N/A	N/A	N/A
GL50803_16978	GLCHR05:2,713,261..2,714,907(+)	hypothetical protein	N/A	N/A	N/A	N/A	N/A	N/A	N/A	N/A	N/A	N/A	N/A	N/A	N/A	N/A
GL50803_16985	AACB02000073:7,788..11,075(+)	hypothetical protein	N/A	N/A	N/A	N/A	N/A	N/A	N/A	N/A	N/A	N/A	N/A	N/A	N/A	N/A
GL50803_17008	GLCHR04:1,367,927..1,373,881(+)	hypothetical protein	N/A	N/A	N/A	N/A	N/A	N/A	N/A	N/A	N/A	N/A	N/A	N/A	N/A	N/A
GL50803_17042	AACB02000071:16,996..19,938(+)	hypothetical protein	N/A	N/A	N/A	N/A	N/A	N/A	N/A	N/A	N/A	N/A	N/A	N/A	N/A	N/A
GL50803_17060	GLCHR05:2,663,387..2,665,258(+)	Protein 21.1	PF12796	Ankyrin repeat-containing domain	N/A	N/A	N/A	GO:0005515	protein binding	N/A	N/A	N/A	N/A	N/A	N/A	N/A
GL50803_17063	GLCHR05:2,633,106..2,636,705(-)	Pyruvate-flavodoxin oxidoreductase	PF01558;PF01855;PF02775;PF10371;PF12838;PF17147	Pyruvate/ketoisovalerate oxidoreductase, catalytic domain;Pyruvate flavodoxin/ferredoxin oxidoreductase, N-terminal;Thiamine pyrophosphate enzyme, C-terminal TPP-binding;Pyruvate-flavodoxin oxidoreductase, EKR domain;4Fe-4S ferredoxin-type, iron-sulphur binding domain;Pyruvate:ferredoxin oxidoreductase, core domain II	N/A	N/A	N/A	GO:0051539;GO:0003824;GO:0005506;GO:0016491;GO:0016903;GO:0030976	4 iron, 4 sulfur cluster binding;catalytic activity;iron ion binding;oxidoreductase activity;oxidoreductase activity, acting on the aldehyde or oxo group of donors;thiamine pyrophosphate binding	GO:0022900;GO:0055114	electron transport chain;obsolete oxidation-reduction process	N/A	N/A	N/A	GO:0006979	response to oxidative stress
GL50803_17073	GLCHR04:1,049,528..1,051,927(+)	Kinase	PF00069	Protein kinase domain	GO:0004674	N/A	N/A	GO:0005524;GO:0004672	ATP binding;protein kinase activity	GO:0006468	protein phosphorylation	N/A	N/A	protein serine/threonine kinase activity	N/A	N/A
GL50803_17080	GLCHR02:1,311,759..1,321,274(+)	hypothetical protein	PF00400	WD40 repeat	GO:0042393	N/A	N/A	GO:0005515	protein binding	N/A	N/A	GO:0048188;GO:0005634	Set1C/COMPASS complex;nucleus	histone binding	GO:0051568	histone H3-K4 methylation
GL50803_17130	GLCHR04:572,878..577,380(-)	Protein 21.1	PF12796	Ankyrin repeat-containing domain	N/A	N/A	N/A	GO:0005515	protein binding	N/A	N/A	N/A	N/A	N/A	N/A	N/A
GL50803_17164	GLCHR01:553,213..556,128(+)	Sec24-like	PF04810;PF04811;PF04815;PF08033	Zinc finger, Sec23/Sec24-type;Sec23/Sec24, trunk domain;Sec23/Sec24, helical domain;Sec23/Sec24 beta-sandwich	GO:0000149;GO:0008270	GO:0030127;GO:0000139	COPII vesicle coat;Golgi membrane	GO:0008270	zinc ion binding	GO:0006888;GO:0006886	endoplasmic reticulum to Golgi vesicle-mediated transport;intracellular protein transport	GO:0030127;GO:0070971	COPII vesicle coat;endoplasmic reticulum exit site	SNARE binding;zinc ion binding	GO:0090110	COPII-coated vesicle cargo loading
GL50803_17165	GLCHR01:550,514..553,150(+)	ABC transporter, ATP-binding protein	PF00005	ABC transporter-like	N/A	GO:0016021	integral component of membrane	GO:0005524	ATP binding	N/A	N/A	N/A	N/A	N/A	N/A	N/A
GL50803_17168	GLCHR01:542,270..546,334(-)	hypothetical protein	N/A	N/A	N/A	N/A	N/A	N/A	N/A	N/A	N/A	N/A	N/A	N/A	N/A	N/A
GL50803_17174	GLCHR01:503,503..509,214(+)	hypothetical protein	PF00501	AMP-dependent synthetase/ligase	GO:0016405	N/A	N/A	N/A	N/A	N/A	N/A	N/A	N/A	CoA-ligase activity	N/A	N/A
GL50803_17187	GLCHR03:1,083,876..1,087,592(-)	DNA-directed RNA polymerase subunit B	PF00562;PF04560;PF04561;PF04563;PF04565;PF04566;PF04567	DNA-directed RNA polymerase, subunit 2, hybrid-binding domain;RNA polymerase Rpb2, domain 7;RNA polymerase Rpb2, domain 2;RNA polymerase, beta subunit, protrusion;RNA polymerase Rpb2, domain 3;RNA polymerase Rpb2, domain 4;RNA polymerase Rpb2, domain 5	N/A	N/A	N/A	GO:0003677;GO:0003899;GO:0046872;GO:0032549	DNA binding;DNA-directed 5'-3' RNA polymerase activity;metal ion binding;ribonucleoside binding	GO:0006351	transcription, DNA-templated	GO:0005666	RNA polymerase III complex	N/A	N/A	N/A
GL50803_17189	GLCHR03:1,064,405..1,071,571(-)	hypothetical protein	N/A	N/A	N/A	N/A	N/A	N/A	N/A	N/A	N/A	N/A	N/A	N/A	N/A	N/A
GL50803_17192	GLCHR05:3,258,595..3,265,698(+)	Protein transport protein Sec7	PF01369	Sec7 domain	N/A	N/A	N/A	N/A	N/A	GO:0032012	regulation of ARF protein signal transduction	N/A	N/A	N/A	N/A	N/A
GL50803_17202	GLCHR05:3,332,402..3,338,422(-)	hypothetical protein	PF00122	N/A	N/A	GO:0016021	integral component of membrane	N/A	N/A	N/A	N/A	N/A	N/A	N/A	N/A	N/A
GL50803_17216	GLCHR04:1,107,013..1,109,547(-)	Kinase, NEK	PF00069;PF12796	Protein kinase domain;Ankyrin repeat-containing domain	GO:0004674	GO:0016021	integral component of membrane	GO:0005524;GO:0005515;GO:0004672	ATP binding;protein binding;protein kinase activity	GO:0006468	protein phosphorylation	N/A	N/A	protein serine/threonine kinase activity	N/A	N/A
GL50803_17217	GLCHR04:1,116,335..1,120,081(+)	hypothetical protein	N/A	N/A	N/A	N/A	N/A	N/A	N/A	N/A	N/A	N/A	N/A	N/A	N/A	N/A
GL50803_17223	GLCHR05:4,404,224..4,407,463(-)	IFT complex B	N/A	N/A	N/A	GO:0031514	motile cilium	GO:0005515	protein binding	N/A	N/A	GO:0005930;GO:0005813;GO:0020016;GO:0005929;GO:0030992	axoneme;centrosome;ciliary pocket;cilium;intraciliary transport particle B	N/A	GO:0060271	cilium assembly
GL50803_17232	GLCHR03:491,302..493,350(-)	hypothetical protein	N/A	N/A	N/A	N/A	N/A	N/A	N/A	GO:0042274	ribosomal small subunit biogenesis	GO:0005829;GO:0005634;GO:0030688	cytosol;nucleus;preribosome, small subunit precursor	N/A	GO:0042274;GO:0000056	ribosomal small subunit biogenesis;ribosomal small subunit export from nucleus
GL50803_17236	GLCHR03:533,539..535,560(+)	hypothetical protein	N/A	N/A	N/A	GO:0016021	integral component of membrane	N/A	N/A	N/A	N/A	N/A	N/A	N/A	N/A	N/A
GL50803_17243	GLCHR03:573,507..577,835(+)	Dynein heavy chain	PF12774;PF12775;PF12777;PF12780;PF17852;PF17857	Dynein heavy chain, hydrolytic ATP-binding dynein motor region;Dynein heavy chain, coiled coil stalk;Dynein heavy chain, AAA module D4;Dynein heavy chain, AAA 5 extension domain;Dynein heavy chain 3, AAA+ lid domain	GO:0045505;GO:0051959;GO:0008569	GO:0005737	cytoplasm	GO:0005524;GO:0008569	ATP binding;minus-end-directed microtubule motor activity	GO:0007018	microtubule-based movement	GO:0030286	dynein complex	dynein intermediate chain binding;dynein light intermediate chain binding;minus-end-directed microtubule motor activity	GO:0007018	microtubule-based movement
GL50803_17249	GLCHR04:330,287..335,314(-)	Coiled-coil protein	N/A	N/A	N/A	N/A	N/A	N/A	N/A	N/A	N/A	GO:0005930;GO:0005737;GO:0005886	axoneme;cytoplasm;plasma membrane	N/A	N/A	N/A
GL50803_17251	GLCHR04:339,177..344,966(-)	IFT complex A	N/A	N/A	N/A	GO:0031514	motile cilium	GO:0005515	protein binding	N/A	N/A	GO:0005930;GO:0036064;GO:0020016;GO:0030991	axoneme;ciliary basal body;ciliary pocket;intraciliary transport particle A	N/A	GO:0035721;GO:0042073	intraciliary retrograde transport;intraciliary transport
GL50803_17264	GLCHR01:816,079..818,469(-)	Kinesin like protein	PF00225;PF13118	Kinesin motor domain;Domain of unknown function DUF3972	GO:0016887;GO:0008017;GO:0003777;GO:0008574	N/A	N/A	GO:0005524;GO:0008017;GO:0003777	ATP binding;microtubule binding;microtubule motor activity	GO:0007018	microtubule-based movement	GO:0005871;GO:0005874	kinesin complex;microtubule	ATP hydrolysis activity;microtubule binding;microtubule motor activity;plus-end-directed microtubule motor activity	GO:0030705;GO:0007018	cytoskeleton-dependent intracellular transport;microtubule-based movement
GL50803_17265	GLCHR01:800,488..808,515(-)	Dynein heavy chain	PF03028;PF12774;PF12775;PF12777;PF12780;PF12781;PF17852;PF17857;PF18198;PF18199	Dynein heavy chain region D6 P-loop domain;Dynein heavy chain, hydrolytic ATP-binding dynein motor region;Dynein heavy chain, coiled coil stalk;Dynein heavy chain, AAA module D4;Dynein heavy chain, ATP-binding dynein motor region;Dynein heavy chain, AAA 5 extension domain;Dynein heavy chain 3, AAA+ lid domain;Dynein heavy chain AAA lid domain;Dynein heavy chain, C-terminal domain	GO:0045505;GO:0051959;GO:0008569	GO:0030286	dynein complex	GO:0005524;GO:0008569	ATP binding;minus-end-directed microtubule motor activity	GO:0007018	microtubule-based movement	GO:0030286;GO:0036157	dynein complex;outer dynein arm	dynein intermediate chain binding;dynein light intermediate chain binding;minus-end-directed microtubule motor activity	GO:0007018;GO:0036158	microtubule-based movement;outer dynein arm assembly
GL50803_17273	GLCHR01:759,653..760,744(-)	hypothetical protein	PF16062	Protein of unknown function DUF4804	N/A	N/A	N/A	N/A	N/A	N/A	N/A	N/A	N/A	N/A	N/A	N/A
GL50803_17283	GLCHR05:2,221,061..2,225,632(-)	hypothetical protein	N/A	N/A	N/A	N/A	N/A	N/A	N/A	N/A	N/A	N/A	N/A	N/A	N/A	N/A
GL50803_17288	GLCHR05:2,179,501..2,185,053(-)	Protein 21.1	PF12796	Ankyrin repeat-containing domain	N/A	N/A	N/A	GO:0005515	protein binding	N/A	N/A	N/A	N/A	N/A	N/A	N/A
GL50803_17312	GLCHR03:1,354,207..1,356,216(-)	hypothetical protein	N/A	N/A	N/A	N/A	N/A	N/A	N/A	N/A	N/A	N/A	N/A	N/A	N/A	N/A
GL50803_17333	GLCHR01:698,932..701,088(+)	Kinesin-2	PF00225	Kinesin motor domain	GO:0016887;GO:0008017;GO:0003777	N/A	N/A	GO:0005524;GO:0008017;GO:0003777	ATP binding;microtubule binding;microtubule motor activity	GO:0007018	microtubule-based movement	GO:0020016;GO:0005929;GO:0005871;GO:0005874;GO:0005886	ciliary pocket;cilium;kinesin complex;microtubule;plasma membrane	ATP hydrolysis activity;microtubule binding;microtubule motor activity	GO:0007018	microtubule-based movement
GL50803_17362	GLCHR04:2,036,291..2,041,399(+)	hypothetical protein	N/A	N/A	N/A	N/A	N/A	N/A	N/A	N/A	N/A	N/A	N/A	N/A	N/A	N/A
GL50803_17378	GLCHR04:2,234,200..2,240,481(-)	Kinase	PF07714	Serine-threonine/tyrosine-protein kinase, catalytic domain	N/A	N/A	N/A	GO:0005524;GO:0004672	ATP binding;protein kinase activity	GO:0006468	protein phosphorylation	N/A	N/A	N/A	N/A	N/A
GL50803_17379	GLCHR04:2,244,817..2,247,732(+)	Protein 21.1	PF12796	Ankyrin repeat-containing domain	N/A	N/A	N/A	GO:0005515	protein binding	N/A	N/A	N/A	N/A	N/A	N/A	N/A
GL50803_17385	GLCHR02:923,585..925,849(-)	hypothetical protein	N/A	N/A	N/A	GO:0016021	integral component of membrane	N/A	N/A	N/A	N/A	N/A	N/A	N/A	N/A	N/A
GL50803_17388	GLCHR02:896,072..901,084(+)	hypothetical protein	N/A	N/A	N/A	N/A	N/A	N/A	N/A	N/A	N/A	N/A	N/A	N/A	N/A	N/A
GL50803_17392	GLCHR02:862,529..869,266(-)	Kinase	PF00069	Protein kinase domain	GO:0004674	N/A	N/A	GO:0005524;GO:0004672	ATP binding;protein kinase activity	GO:0006468	protein phosphorylation	N/A	N/A	protein serine/threonine kinase activity	N/A	N/A
GL50803_17395	GLCHR02:804,418..805,311(+)	Ribosomal protein L5	PF14204;PF17144	Ribosomal protein L5 eukaryotic/L18 archaeal, C-terminal;Ribosomal protein L5 eukaryotic/L18 archaeal	GO:0008097;GO:0003723	GO:0005840	ribosome	GO:0008097;GO:0003735	5S rRNA binding;structural constituent of ribosome	GO:0006412	translation	GO:0022625	cytosolic large ribosomal subunit	5S rRNA binding;RNA binding	GO:0000027	ribosomal large subunit assembly
GL50803_17401	GLCHR02:1,216,980..1,222,673(-)	hypothetical protein	N/A	N/A	N/A	N/A	N/A	N/A	N/A	N/A	N/A	N/A	N/A	N/A	N/A	N/A
GL50803_17403	GLCHR02:1,209,092..1,213,822(-)	hypothetical protein	N/A	N/A	N/A	N/A	N/A	N/A	N/A	N/A	N/A	N/A	N/A	N/A	N/A	N/A
GL50803_17412	GLCHR02:1,155,397..1,157,586(-)	hypothetical protein	N/A	N/A	N/A	N/A	N/A	N/A	N/A	N/A	N/A	GO:0097597	ventral disc	N/A	N/A	N/A
GL50803_17417	GLCHR04:1,884,217..1,886,304(+)	Kinase, CMGC DYRK	PF00069	Protein kinase domain	GO:0004674	N/A	N/A	GO:0005524;GO:0004672;GO:0004712	ATP binding;protein kinase activity;protein serine/threonine/tyrosine kinase activity	GO:0006468	protein phosphorylation	GO:0005737;GO:0005856	cytoplasm;cytoskeleton	protein serine/threonine kinase activity	GO:0018105;GO:0018107	peptidyl-serine phosphorylation;peptidyl-threonine phosphorylation
GL50803_17430	GLCHR04:1,807,506..1,811,003(-)	DRE4 protein	PF08644	FACT complex subunit Spt16 domain	GO:0031491	GO:0035101	FACT complex	N/A	N/A	GO:0006281;GO:0006260	DNA repair;DNA replication	GO:0035101	FACT complex	nucleosome binding	GO:0034724;GO:0032968;GO:0006368	DNA replication-independent chromatin organization;positive regulation of transcription elongation from RNA polymerase II promoter;transcription elongation from RNA polymerase II promoter
GL50803_17448	GLCHR05:4,183,149..4,187,030(+)	DNA-directed RNA polymerase RPB2	PF00562;PF04560;PF04561;PF04563;PF04565;PF04566;PF04567	DNA-directed RNA polymerase, subunit 2, hybrid-binding domain;RNA polymerase Rpb2, domain 7;RNA polymerase Rpb2, domain 2;RNA polymerase, beta subunit, protrusion;RNA polymerase Rpb2, domain 3;RNA polymerase Rpb2, domain 4;RNA polymerase Rpb2, domain 5	N/A	N/A	N/A	GO:0003677;GO:0003899;GO:0046872;GO:0032549	DNA binding;DNA-directed 5'-3' RNA polymerase activity;metal ion binding;ribonucleoside binding	GO:0006351	transcription, DNA-templated	GO:0005665	RNA polymerase II, core complex	N/A	N/A	N/A
GL50803_17461	GLCHR05:4,242,117..4,245,410(-)	hypothetical protein	PF04433	SWIRM domain	N/A	N/A	N/A	GO:0005515	protein binding	N/A	N/A	N/A	N/A	N/A	N/A	N/A
GL50803_17474	GLCHR04:218,879..220,696(-)	hypothetical protein	N/A	N/A	N/A	N/A	N/A	GO:0005515	protein binding	N/A	N/A	N/A	N/A	N/A	N/A	N/A
GL50803_17476	GLCHR04:204,969..211,478(-)	CXC-rich protein	PF03302	Giardia variant-specific surface protein	GO:0008233	GO:0016021;GO:0016020	integral component of membrane;membrane	GO:0046872;GO:0004222	metal ion binding;metalloendopeptidase activity	GO:0007155;GO:0006508	cell adhesion;proteolysis	GO:0005737	cytoplasm	peptidase activity	N/A	N/A
GL50803_17478	GLCHR04:173,713..189,951(-)	Dynein heavy chain	PF08393;PF12774;PF12775;PF12777;PF12780;PF12781	Dynein heavy chain, domain-2;Dynein heavy chain, hydrolytic ATP-binding dynein motor region;Dynein heavy chain, coiled coil stalk;Dynein heavy chain, AAA module D4;Dynein heavy chain, ATP-binding dynein motor region	GO:0045505;GO:0051959;GO:0008569	N/A	N/A	GO:0005524;GO:0008569	ATP binding;minus-end-directed microtubule motor activity	GO:0007018	microtubule-based movement	GO:0005938;GO:0005868;GO:0005881;GO:0030286	cell cortex;cytoplasmic dynein complex;cytoplasmic microtubule;dynein complex	dynein intermediate chain binding;dynein light intermediate chain binding;minus-end-directed microtubule motor activity	GO:0031122;GO:0051293;GO:0007018;GO:0072382;GO:0000278;GO:0007097	cytoplasmic microtubule organization;establishment of spindle localization;microtubule-based movement;minus-end-directed vesicle transport along microtubule;mitotic cell cycle;nuclear migration
GL50803_17484	GLCHR04:158,658..160,820(-)	hypothetical protein	N/A	N/A	N/A	N/A	N/A	N/A	N/A	N/A	N/A	N/A	N/A	N/A	N/A	N/A
GL50803_17495	GLCHR04:100,005..104,168(-)	RAD50 DNA repair protein, putative	PF13476	Rad50/SbcC-type AAA domain	GO:0051880;GO:0004017;GO:0003691;GO:0043047	N/A	N/A	N/A	N/A	N/A	N/A	GO:0030870;GO:0000794;GO:0035861	Mre11 complex;condensed nuclear chromosome;site of double-strand break	G-quadruplex DNA binding;adenylate kinase activity;double-stranded telomeric DNA binding;single-stranded telomeric DNA binding	GO:0032508;GO:0070192;GO:0090305;GO:0016233;GO:0000722;GO:0007004	DNA duplex unwinding;chromosome organization involved in meiotic cell cycle;nucleic acid phosphodiester bond hydrolysis;telomere capping;telomere maintenance via recombination;telomere maintenance via telomerase
GL50803_17515	GLCHR01:1,401,563..1,403,200(+)	hypothetical protein	N/A	N/A	N/A	N/A	N/A	N/A	N/A	N/A	N/A	N/A	N/A	N/A	N/A	N/A
GL50803_17520	GLCHR01:1,455,042..1,457,690(+)	ClpB protein	PF00004;PF02861;PF07724;PF10431;PF17871	ATPase, AAA-type, core;Clp, repeat (R) domain;ATPase, AAA-type, core;Clp ATPase, C-terminal;ClpA/ClpB, AAA lid domain	GO:0016887	N/A	N/A	GO:0005524;GO:0016887	ATP binding;ATP hydrolysis activity	N/A	N/A	GO:0005737;GO:0005634	cytoplasm;nucleus	ATP hydrolysis activity	GO:0034605;GO:0006986	cellular response to heat;response to unfolded protein
GL50803_17527	GLCHR05:3,047,627..3,053,347(-)	hypothetical protein	N/A	N/A	N/A	GO:0016021	integral component of membrane	GO:0005524;GO:0004672	ATP binding;protein kinase activity	GO:0006468	protein phosphorylation	N/A	N/A	N/A	N/A	N/A
GL50803_17539	GLCHR05:2,796,569..2,798,629(-)	RNA helicase, putative	PF00270;PF00271	DEAD/DEAH box helicase domain;Helicase, C-terminal	GO:0003723	N/A	N/A	GO:0005524;GO:0004386;GO:0003676	ATP binding;helicase activity;nucleic acid binding	N/A	N/A	N/A	N/A	RNA binding	GO:0000184	nuclear-transcribed mRNA catabolic process, nonsense-mediated decay
GL50803_17549	GLCHR05:2,883,894..2,887,493(-)	hypothetical protein	N/A	N/A	N/A	N/A	N/A	GO:0005515	protein binding	N/A	N/A	N/A	N/A	N/A	N/A	N/A
GL50803_17551	GLCHR04:2,132,040..2,135,264(-)	Protein 21.1	PF00023;PF12796	Ankyrin repeat;Ankyrin repeat-containing domain	N/A	N/A	N/A	GO:0005515	protein binding	N/A	N/A	GO:0097597	ventral disc	N/A	N/A	N/A
GL50803_17566	GLCHR04:2,687,278..2,689,209(-)	Kinase, CAMK CAMKL	PF00069	Protein kinase domain	GO:0004674	N/A	N/A	GO:0005524;GO:0004672	ATP binding;protein kinase activity	GO:0006468	protein phosphorylation	GO:0005737;GO:0005634	cytoplasm;nucleus	protein serine/threonine kinase activity	GO:0035556;GO:0006468	intracellular signal transduction;protein phosphorylation
GL50803_17570	GLCHR04:2,670,900..2,673,596(+)	Elongation factor 2	PF00009;PF00679;PF03144;PF03764;PF14492	Transcription factor, GTP-binding domain;Elongation factor EFG, domain V-like;Translation elongation factor EFTu-like, domain 2;Translation elongation factor EFG/EF2, domain IV;Elongation Factor G, domain II	GO:0003924;GO:0043022;GO:0003746	N/A	N/A	GO:0005525;GO:0003924	GTP binding;GTPase activity	N/A	N/A	GO:1990904	ribonucleoprotein complex	GTPase activity;ribosome binding;translation elongation factor activity	GO:0006414	translational elongation
GL50803_17571	GLCHR04:2,665,057..2,668,137(-)	Trichohyalin	N/A	N/A	N/A	N/A	N/A	N/A	N/A	N/A	N/A	GO:0005930	axoneme	N/A	N/A	N/A
GL50803_17577	GLCHR04:421,167..424,397(-)	hypothetical protein	N/A	N/A	N/A	N/A	N/A	N/A	N/A	N/A	N/A	N/A	N/A	N/A	N/A	N/A
GL50803_17622	GLCHR03:655,213..659,826(-)	Kinase, NEK	PF12796;PF13637	Ankyrin repeat-containing domain	N/A	N/A	N/A	GO:0005524;GO:0005515;GO:0004672	ATP binding;protein binding;protein kinase activity	GO:0006468	protein phosphorylation	N/A	N/A	N/A	N/A	N/A
GL50803_18632	GLCHR01:1,098,020..1,098,442(-)	unspecified product	N/A	N/A	N/A	N/A	N/A	N/A	N/A	N/A	N/A	N/A	N/A	N/A	N/A	N/A
GL50803_19854	GLCHR04:14,664..15,092(-)	hypothetical protein	N/A	N/A	N/A	N/A	N/A	N/A	N/A	N/A	N/A	N/A	N/A	N/A	N/A	N/A
GL50803_21048	GLCHR05:3,863,043..3,875,147(+)	hypothetical protein	PF14874	N/A	N/A	N/A	N/A	N/A	N/A	N/A	N/A	N/A	N/A	N/A	N/A	N/A
GL50803_21063	GLCHR05:3,810,116..3,812,155(-)	hypothetical protein	PF05179	Cell division control protein 73, C-terminal	N/A	N/A	N/A	N/A	N/A	N/A	N/A	N/A	N/A	N/A	N/A	N/A
GL50803_21321	GLCHR04:2,266,031..2,268,058(-)	High cysteine membrane protein Group 5	N/A	N/A	N/A	GO:0016021	integral component of membrane	N/A	N/A	N/A	N/A	N/A	N/A	N/A	N/A	N/A
GL50803_21411	GLCHR05:4,249,568..4,255,504(-)	ABC transporter, ATP-binding protein	PF00005;PF12698	ABC transporter-like	N/A	GO:0016021	integral component of membrane	GO:0005524;GO:0016887	ATP binding;ATP hydrolysis activity	N/A	N/A	N/A	N/A	N/A	N/A	N/A
GL50803_21435	GLCHR05:4,158,152..4,159,945(-)	Kinase	PF00069;PF13920	Protein kinase domain	GO:0009931;GO:0005516	N/A	N/A	GO:0005524;GO:0004672	ATP binding;protein kinase activity	GO:0006468	protein phosphorylation	GO:0005737;GO:0005634	cytoplasm;nucleus	calcium-dependent protein serine/threonine kinase activity;calmodulin binding	GO:0035556;GO:0018105;GO:0046777	intracellular signal transduction;peptidyl-serine phosphorylation;protein autophosphorylation
GL50803_21474	GLCHR05:3,241,891..3,246,876(+)	hypothetical protein	N/A	N/A	N/A	N/A	N/A	N/A	N/A	N/A	N/A	N/A	N/A	N/A	N/A	N/A
GL50803_21505	GLCHR05:3,080,424..3,083,039(-)	Protein 21.1	PF00023;PF12796	Ankyrin repeat;Ankyrin repeat-containing domain	N/A	N/A	N/A	GO:0005515	protein binding	N/A	N/A	N/A	N/A	N/A	N/A	N/A
GL50803_21527	GLCHR04:1,666,525..1,669,248(+)	hypothetical protein	N/A	N/A	N/A	N/A	N/A	N/A	N/A	N/A	N/A	N/A	N/A	N/A	N/A	N/A
GL50803_21622	GLCHR05:1,602,331..1,608,552(-)	hypothetical protein	PF00097	Zinc finger, C3HC4 RING-type	N/A	N/A	N/A	GO:0046872	metal ion binding	N/A	N/A	N/A	N/A	N/A	N/A	N/A
GL50803_21662	GLCHR03:198,620..204,499(-)	Coiled-coil protein	N/A	N/A	N/A	N/A	N/A	N/A	N/A	N/A	N/A	N/A	N/A	N/A	N/A	N/A
GL50803_22136	GLCHR03:305,383..306,501(+)	hypothetical protein	N/A	N/A	N/A	GO:0016021	integral component of membrane	GO:0005515	protein binding	N/A	N/A	N/A	N/A	N/A	N/A	N/A
GL50803_221689	GLCHR01:77,723..81,268(+)	ABC transporter, putative	PF00005;PF00664	ABC transporter-like;ABC transporter type 1, transmembrane domain	GO:0042626	GO:0016021	integral component of membrane	GO:0008559;GO:0005524;GO:0016887;GO:0042626	ABC-type xenobiotic transporter activity;ATP binding;ATP hydrolysis activity;ATPase-coupled transmembrane transporter activity	GO:0055085;GO:0042908	transmembrane transport;xenobiotic transport	GO:0016020	membrane	ATPase-coupled transmembrane transporter activity	GO:0055085	transmembrane transport
GL50803_221693	GLCHR04:1,824,451..1,831,230(-)	hypothetical protein	PF03302	Giardia variant-specific surface protein	N/A	GO:0016021	integral component of membrane	N/A	N/A	N/A	N/A	N/A	N/A	N/A	N/A	N/A
GL50803_22268	GLCHR03:1,180,607..1,184,464(+)	hypothetical protein	N/A	N/A	N/A	N/A	N/A	N/A	N/A	N/A	N/A	N/A	N/A	N/A	N/A	N/A
GL50803_22385	GLCHR03:811,564..814,485(+)	Protein 21.1	PF12796	Ankyrin repeat-containing domain	N/A	GO:0016021	integral component of membrane	GO:0005515	protein binding	N/A	N/A	N/A	N/A	N/A	N/A	N/A
GL50803_22573	GLCHR01:556,774..563,325(+)	hypothetical protein	PF00400	WD40 repeat	N/A	N/A	N/A	GO:0005515	protein binding	N/A	N/A	GO:0030687	preribosome, large subunit precursor	N/A	N/A	N/A
GL50803_22587	GLCHR02:1,129,464..1,131,488(-)	hypothetical protein	N/A	N/A	N/A	GO:0016021	integral component of membrane	N/A	N/A	N/A	N/A	N/A	N/A	N/A	N/A	N/A
GL50803_2261	GLCHR05:1,313,677..1,315,593(+)	Ser/Thr protein phosphatase 2A, 72/130 kDa reg sub B	N/A	N/A	GO:0019888	N/A	N/A	GO:0005509	calcium ion binding	N/A	N/A	GO:0000159	protein phosphatase type 2A complex	protein phosphatase regulator activity	GO:0006470	protein dephosphorylation
GL50803_22808	GLCHR01:1,398,661..1,401,546(-)	Histidyl-tRNA synthetase	PF13393	Class II Histidinyl-tRNA synthetase (HisRS)-like catalytic core domain	GO:0004821	N/A	N/A	N/A	N/A	N/A	N/A	GO:0005737;GO:0005829;GO:0005739	cytoplasm;cytosol;mitochondrion	histidine-tRNA ligase activity	GO:0006427;GO:0032543	histidyl-tRNA aminoacylation;mitochondrial translation
GL50803_23064	GLCHR04:1,970,544..1,978,316(+)	DNA polymerase epsilon, catalytic subunit	PF00136;PF03104	DNA-directed DNA polymerase, family B, multifunctional domain;DNA-directed DNA polymerase, family B, exonuclease domain	GO:0003677;GO:0003887;GO:0008310	GO:0008622	epsilon DNA polymerase complex	GO:0051539;GO:0003677;GO:0003887;GO:0003676;GO:0000166	4 iron, 4 sulfur cluster binding;DNA binding;DNA-directed DNA polymerase activity;nucleic acid binding;nucleotide binding	GO:0006281;GO:0006260	DNA repair;DNA replication	GO:0008622	epsilon DNA polymerase complex	DNA binding;DNA-directed DNA polymerase activity;single-stranded DNA 3'-5' exodeoxyribonuclease activity	GO:0045004;GO:0006287;GO:0006272;GO:0000278;GO:0006297	DNA replication proofreading;base-excision repair, gap-filling;leading strand elongation;mitotic cell cycle;nucleotide-excision repair, DNA gap filling
GL50803_23185	GLCHR02:1,103,019..1,107,749(+)	hypothetical protein, similar to SMC2	PF02463;PF06470	RecF/RecN/SMC, N-terminal;SMCs flexible hinge	N/A	GO:0005694;GO:0005634	chromosome;nucleus	GO:0005524;GO:0005515	ATP binding;protein binding	GO:0030261;GO:0051276	chromosome condensation;chromosome organization	N/A	N/A	N/A	N/A	N/A
GL50803_23357	GLCHR03:686,137..687,486(-)	NYD-SP28 protein	PF14772	Dynein regulatory complex protein 1/2, N-terminal	N/A	GO:0005858	axonemal dynein complex	N/A	N/A	GO:0070286	axonemal dynein complex assembly	GO:0005930	axoneme	N/A	GO:0070286;GO:0060285;GO:0003352	axonemal dynein complex assembly;cilium-dependent cell motility;regulation of cilium movement
GL50803_23420	GLCHR01:668,935..669,942(+)	Diphosphomevalonate decarboxylase	PF00288;PF18376	GHMP kinase N-terminal domain;Mvd1, C-terminal	GO:0004163	N/A	N/A	GO:0005524;GO:0016831	ATP binding;carboxy-lyase activity	GO:0008299;GO:0016126	isoprenoid biosynthetic process;sterol biosynthetic process	GO:0005829	cytosol	diphosphomevalonate decarboxylase activity	GO:0019287	isopentenyl diphosphate biosynthetic process, mevalonate pathway
GL50803_23447	GLCHR01:779,037..783,959(+)	hypothetical protein	N/A	N/A	N/A	N/A	N/A	N/A	N/A	N/A	N/A	N/A	N/A	N/A	N/A	N/A
GL50803_23655	GLCHR05:959,497..961,737(-)	hypothetical protein	N/A	N/A	N/A	GO:0016021	integral component of membrane	N/A	N/A	N/A	N/A	N/A	N/A	N/A	N/A	N/A
GL50803_24009	GLCHR03:581,742..583,049(-)	Protein 21.1	PF12796	Ankyrin repeat-containing domain	N/A	N/A	N/A	GO:0005515	protein binding	N/A	N/A	N/A	N/A	N/A	N/A	N/A
GL50803_24122	GLCHR04:1,876,707..1,878,578(-)	Spindle pole protein, putative	N/A	N/A	N/A	N/A	N/A	N/A	N/A	N/A	N/A	GO:0060170;GO:0005886	ciliary membrane;plasma membrane	N/A	N/A	N/A
GL50803_24423	GLCHR05:2,472,038..2,474,680(-)	hypothetical protein	PF00397	WW domain	N/A	N/A	N/A	GO:0005515	protein binding	N/A	N/A	N/A	N/A	N/A	N/A	N/A
GL50803_24505	GLCHR05:1,461,199..1,464,702(+)	Hypothetical protein	N/A	N/A	N/A	N/A	N/A	N/A	N/A	N/A	N/A	N/A	N/A	N/A	N/A	N/A
GL50803_24590	GLCHR05:4,339,208..4,342,120(-)	Protein 21.1	PF12796	Ankyrin repeat-containing domain	N/A	N/A	N/A	GO:0005515	protein binding	N/A	N/A	N/A	N/A	N/A	N/A	N/A
GL50803_24603	GLCHR04:2,602,151..2,608,528(-)	hypothetical protein	PF02450	Lecithin:cholesterol/phospholipid:diacylglycerol acyltransferase	GO:0004806	GO:0016021	integral component of membrane	GO:0008374	O-acyltransferase activity	GO:0006629	lipid metabolic process	N/A	N/A	triglyceride lipase activity	GO:0006629	lipid metabolic process
GL50803_24712	GLCHR02:239,804..245,134(-)	Phosphatidylinositol-4-phosphate 5-kinase, putative	PF02493	MORN motif	N/A	N/A	N/A	GO:0016301	kinase activity	N/A	N/A	N/A	N/A	N/A	N/A	N/A
GL50803_24818	GLCHR05:1,889,558..1,896,778(-)	hypothetical protein	N/A	N/A	N/A	N/A	N/A	N/A	N/A	N/A	N/A	N/A	N/A	N/A	N/A	N/A
GL50803_24842	GLCHR03:1,345,802..1,351,357(-)	Protein 21.1	PF12796	Ankyrin repeat-containing domain	N/A	N/A	N/A	GO:0005515	protein binding	N/A	N/A	GO:0005886	plasma membrane	N/A	N/A	N/A
GL50803_24947	GLCHR04:2,484,477..2,485,049(+)	hypothetical protein	PF03357	Snf7 family	N/A	GO:0000815;GO:0016363	ESCRT III complex;nuclear matrix	N/A	N/A	GO:0007076;GO:0007034;GO:0016192	mitotic chromosome condensation;vacuolar transport;vesicle-mediated transport	GO:0000815;GO:0005771	ESCRT III complex;multivesicular body	N/A	GO:0032509;GO:0045324;GO:0015031	endosome transport via multivesicular body sorting pathway;late endosome to vacuole transport;protein transport
GL50803_25075	GLCHR05:3,440,870..3,443,191(-)	hypothetical protein	N/A	N/A	N/A	N/A	N/A	N/A	N/A	N/A	N/A	N/A	N/A	N/A	N/A	N/A
GL50803_2527	GLCHR05:3,823,488..3,824,474(-)	hypothetical protein	N/A	N/A	N/A	N/A	N/A	N/A	N/A	N/A	N/A	N/A	N/A	N/A	N/A	N/A
GL50803_25816	GLCHR05:3,561,249..3,564,062(+)	High cysteine membrane protein Group 1	PF03302	Giardia variant-specific surface protein	N/A	GO:0016021	integral component of membrane	N/A	N/A	N/A	N/A	N/A	N/A	N/A	N/A	N/A
GL50803_27896	GLCHR05:3,803,898..3,808,679(-)	hypothetical protein	N/A	N/A	N/A	N/A	N/A	N/A	N/A	N/A	N/A	N/A	N/A	N/A	N/A	N/A
GL50803_28379	GLCHR03:1,601,529..1,606,040(-)	Multidrug resistance-associated protein 1	PF00005;PF00664	ABC transporter-like;ABC transporter type 1, transmembrane domain	GO:0042626	GO:0016021	integral component of membrane	GO:0008559;GO:0005524;GO:0016887;GO:0042626	ABC-type xenobiotic transporter activity;ATP binding;ATP hydrolysis activity;ATPase-coupled transmembrane transporter activity	GO:0055085;GO:0042908	transmembrane transport;xenobiotic transport	GO:0016020	membrane	ATPase-coupled transmembrane transporter activity	GO:0055085	transmembrane transport
GL50803_29424	GLCHR04:2,609,719..2,612,547(-)	hypothetical protein	N/A	N/A	N/A	N/A	N/A	N/A	N/A	N/A	N/A	N/A	N/A	N/A	N/A	N/A
GL50803_30233	GLCHR03:174,755..195,676(+)	hypothetical protein	N/A	N/A	N/A	GO:0016021	integral component of membrane	N/A	N/A	N/A	N/A	N/A	N/A	N/A	N/A	N/A
GL50803_3146	GLCHR02:367,507..370,365(-)	hypothetical protein	N/A	N/A	N/A	N/A	N/A	N/A	N/A	N/A	N/A	N/A	N/A	N/A	N/A	N/A
GL50803_32571	GLCHR04:873,388..875,298(+)	hypothetical protein	N/A	N/A	N/A	GO:0016021	integral component of membrane	N/A	N/A	N/A	N/A	N/A	N/A	N/A	N/A	N/A
GL50803_32658	GLCHR05:4,209,735..4,213,022(+)	Plasma membrane calcium-transporting ATPase 2	PF00122;PF00689;PF00690;PF00702	Cation-transporting P-type ATPase, C-terminal;Cation-transporting P-type ATPase, N-terminal	GO:0019829;GO:0005388	GO:0016021	integral component of membrane	GO:0005524;GO:0016787;GO:0000166	ATP binding;hydrolase activity;nucleotide binding	N/A	N/A	GO:0043231	intracellular membrane-bounded organelle	ATPase-coupled cation transmembrane transporter activity;P-type calcium transporter activity	N/A	N/A
GL50803_32681	GLCHR05:3,270,826..3,278,265(-)	hypothetical protein	N/A	N/A	N/A	N/A	N/A	N/A	N/A	N/A	N/A	N/A	N/A	N/A	N/A	N/A
GL50803_32741	GLCHR03:218,271..221,654(+)	TAR RNA loop binding protein, putative	PF00588	tRNA/rRNA methyltransferase, SpoU type	GO:0016423	N/A	N/A	GO:0003723;GO:0008173	RNA binding;RNA methyltransferase activity	GO:0006396	RNA processing	N/A	N/A	tRNA (guanine) methyltransferase activity	GO:0030488	tRNA methylation
GL50803_32879	GLCHR04:152,550..156,713(-)	hypothetical protein	PF02463	RecF/RecN/SMC, N-terminal	N/A	GO:0030915;GO:0005634	Smc5-Smc6 complex;nucleus	GO:0005524	ATP binding	GO:0006281;GO:0000724;GO:0007062	DNA repair;double-strand break repair via homologous recombination;sister chromatid cohesion	N/A	N/A	N/A	N/A	N/A
GL50803_3290	GLCHR03:645,101..649,024(-)	Protein 21.1	PF12796	Ankyrin repeat-containing domain	N/A	N/A	N/A	GO:0005515	protein binding	N/A	N/A	N/A	N/A	N/A	N/A	N/A
GL50803_33022	GLCHR03:83,823..84,611(+)	hypothetical protein	N/A	N/A	GO:0003723	GO:0000178	exosome (RNase complex)	GO:0003723;GO:0004527	RNA binding;exonuclease activity	N/A	N/A	GO:0000177;GO:0000178;GO:0000176	cytoplasmic exosome (RNase complex);exosome (RNase complex);nuclear exosome (RNase complex)	RNA binding	GO:0071034;GO:0034475;GO:0043928;GO:0000467;GO:0071035;GO:0071038;GO:0071049;GO:0034427;GO:0071051	CUT catabolic process;U4 snRNA 3'-end processing;exonucleolytic catabolism of deadenylated mRNA;exonucleolytic trimming to generate mature 3'-end of 5.8S rRNA from tricistronic rRNA transcript (SSU-rRNA, 5.8S rRNA, LSU-rRNA);nuclear polyadenylation-dependent rRNA catabolic process;nuclear polyadenyl
GL50803_33030	GLCHR04:441,706..443,148(+)	hypothetical protein	PF02906	Iron hydrogenase, large subunit, C-terminal	GO:0051539	N/A	N/A	N/A	N/A	N/A	N/A	N/A	N/A	4 iron, 4 sulfur cluster binding	N/A	N/A
GL50803_33083	GLCHR02:23,413..27,837(+)	Mlh2-like protein	N/A	N/A	GO:0016887	GO:0032300	mismatch repair complex	GO:0016887	ATP hydrolysis activity	GO:0006298	mismatch repair	GO:0032300	mismatch repair complex	ATP hydrolysis activity	GO:0006298	mismatch repair
GL50803_33689	GLCHR03:1,563,277..1,565,382(+)	Dipeptidyl-peptidase III	PF03571	Peptidase family M49	GO:0008239	GO:0005737	cytoplasm	GO:0008239;GO:0046872;GO:0070006	dipeptidyl-peptidase activity;metal ion binding;metalloaminopeptidase activity	GO:0006508	proteolysis	GO:0005737	cytoplasm	dipeptidyl-peptidase activity	N/A	N/A
GL50803_3386	GLCHR04:710,339..711,925(+)	hypothetical 59.1 kDa protein in RPOA3 5 prime region	N/A	N/A	N/A	N/A	N/A	N/A	N/A	N/A	N/A	N/A	N/A	N/A	N/A	N/A
GL50803_33985	GLCHR03:1,395,468..1,399,697(-)	hypothetical protein	PF14580	N/A	GO:0042393	N/A	N/A	GO:0005515	protein binding	N/A	N/A	N/A	N/A	histone binding	N/A	N/A
GL50803_33989	GLCHR03:1,437,850..1,438,788(-)	hypothetical protein	N/A	N/A	N/A	GO:0016021	integral component of membrane	N/A	N/A	N/A	N/A	N/A	N/A	N/A	N/A	N/A
GL50803_34050	GLCHR03:1,593,128..1,597,543(+)	hypothetical protein	PF13087	DNA2/NAM7 helicase-like, C-terminal	GO:0003723	N/A	N/A	N/A	N/A	N/A	N/A	N/A	N/A	RNA binding	N/A	N/A
GL50803_3409	GLCHR01:381,665..384,367(-)	Coiled-coil protein	N/A	N/A	N/A	N/A	N/A	N/A	N/A	N/A	N/A	GO:0005856	cytoskeleton	N/A	N/A	N/A
GL50803_34151	GLCHR05:3,443,188..3,444,216(-)	hypothetical protein	N/A	N/A	N/A	N/A	N/A	N/A	N/A	N/A	N/A	N/A	N/A	N/A	N/A	N/A
GL50803_3455	GLCHR03:1,509,744..1,512,947(+)	hypothetical protein	N/A	N/A	N/A	N/A	N/A	N/A	N/A	N/A	N/A	N/A	N/A	N/A	N/A	N/A
GL50803_3475	GLCHR05:2,518,719..2,522,255(+)	Protein 21.1	PF12796;PF13637	Ankyrin repeat-containing domain	N/A	N/A	N/A	GO:0005515	protein binding	N/A	N/A	N/A	N/A	N/A	N/A	N/A
GL50803_35341	GLCHR02:499,865..520,684(-)	hypothetical protein	N/A	N/A	N/A	N/A	N/A	N/A	N/A	N/A	N/A	N/A	N/A	N/A	N/A	N/A
GL50803_3563	GLCHR05:1,769,668..1,770,924(+)	hypothetical protein	N/A	N/A	N/A	N/A	N/A	N/A	N/A	N/A	N/A	N/A	N/A	N/A	N/A	N/A
GL50803_3677	GLCHR05:4,060,705..4,063,239(-)	Kinase, NEK	PF00069;PF12796	Protein kinase domain;Ankyrin repeat-containing domain	GO:0004674	N/A	N/A	GO:0005524;GO:0005515;GO:0004672	ATP binding;protein binding;protein kinase activity	GO:0006468	protein phosphorylation	N/A	N/A	protein serine/threonine kinase activity	N/A	N/A
GL50803_36783	GLCHR02:1,392,252..1,394,189(+)	Kinase, NEK	PF00069;PF12796	Protein kinase domain;Ankyrin repeat-containing domain	N/A	N/A	N/A	GO:0005524;GO:0005515;GO:0004672	ATP binding;protein binding;protein kinase activity	GO:0006468	protein phosphorylation	N/A	N/A	N/A	N/A	N/A
GL50803_37161	GLCHR01:1,240,776..1,243,664(+)	hypothetical protein	N/A	N/A	N/A	GO:0016021	integral component of membrane	N/A	N/A	N/A	N/A	N/A	N/A	N/A	N/A	N/A
GL50803_37350	GLCHR03:1,734,276..1,755,578(-)	hypothetical protein	N/A	N/A	N/A	GO:0016021	integral component of membrane	N/A	N/A	N/A	N/A	N/A	N/A	N/A	N/A	N/A
GL50803_37449	GLCHR02:714,939..721,694(-)	hypothetical protein	N/A	N/A	N/A	N/A	N/A	N/A	N/A	N/A	N/A	N/A	N/A	N/A	N/A	N/A
GL50803_37452	GLCHR02:736,512..742,103(-)	hypothetical protein	N/A	N/A	N/A	GO:0005856	cytoskeleton	N/A	N/A	N/A	N/A	GO:0031514	motile cilium	N/A	GO:0048870	cell motility
GL50803_37620	GLCHR05:3,886,268..3,896,491(+)	hypothetical protein	N/A	N/A	N/A	N/A	N/A	N/A	N/A	N/A	N/A	N/A	N/A	N/A	N/A	N/A
GL50803_38462	GLCHR03:1,439,386..1,463,871(+)	hypothetical protein	N/A	N/A	N/A	N/A	N/A	N/A	N/A	N/A	N/A	N/A	N/A	N/A	N/A	N/A
GL50803_3903	GLCHR04:437,146..441,582(-)	Protein 21.1	PF12796;PF13637	Ankyrin repeat-containing domain	N/A	N/A	N/A	GO:0005515	protein binding	N/A	N/A	N/A	N/A	N/A	N/A	N/A
GL50803_39312	GLCHR02:40,567..55,074(+)	Midasin	PF07728;PF12775;PF17865;PF17867	ATPase, dynein-related, AAA domain;Midasin AAA lid domain 5;Midasin, AAA lid domain 7	N/A	GO:0005634	nucleus	GO:0005524;GO:0016887	ATP binding;ATP hydrolysis activity	GO:0000027	ribosomal large subunit assembly	GO:0030687	preribosome, large subunit precursor	N/A	GO:0006364;GO:0000027	rRNA processing;ribosomal large subunit assembly
GL50803_39843	GLCHR04:1,067,283..1,071,389(-)	Copper-transporting P-type ATPase	PF00122;PF00702	N/A	GO:0043682	GO:0016021	integral component of membrane	GO:0016787;GO:0046872	hydrolase activity;metal ion binding	GO:0030001	metal ion transport	N/A	N/A	P-type divalent copper transporter activity	N/A	N/A
GL50803_40016	GLCHR04:1,445,522..1,447,501(+)	Protein 21.1	PF12796	Ankyrin repeat-containing domain	N/A	N/A	N/A	GO:0005515	protein binding	N/A	N/A	GO:0097556;GO:0097597	left posteriolateral flagellum;ventral disc	N/A	N/A	N/A
GL50803_4018	GLCHR05:3,570,448..3,572,286(-)	hypothetical protein	N/A	N/A	N/A	N/A	N/A	N/A	N/A	N/A	N/A	N/A	N/A	N/A	N/A	N/A
GL50803_40228	GLCHR04:1,635,305..1,641,430(+)	hypothetical protein	N/A	N/A	N/A	N/A	N/A	N/A	N/A	N/A	N/A	N/A	N/A	N/A	N/A	N/A
GL50803_40376	GLCHR05:2,645,027..2,649,856(-)	High cysteine non-variant cyst protein	PF03302	Giardia variant-specific surface protein	N/A	GO:0016021	integral component of membrane	N/A	N/A	N/A	N/A	N/A	N/A	N/A	N/A	N/A
GL50803_40496	GLCHR05:3,589,719..3,604,352(-)	Dynein heavy chain	PF03028;PF08393;PF12774;PF12775;PF12777;PF12780;PF12781;PF17852;PF17857;PF18198;PF18199	Dynein heavy chain region D6 P-loop domain;Dynein heavy chain, domain-2;Dynein heavy chain, hydrolytic ATP-binding dynein motor region;Dynein heavy chain, coiled coil stalk;Dynein heavy chain, AAA module D4;Dynein heavy chain, ATP-binding dynein motor region;Dynein heavy chain, AAA 5 extension domain;Dynein heavy chain 3, AAA+ lid domain;Dynein heavy chain AAA lid domain;Dynein heavy chain, C-ter…	GO:0045505;GO:0051959;GO:0008569	GO:0005737;GO:0030286;GO:0005874	cytoplasm;dynein complex;microtubule	GO:0005524;GO:0008569	ATP binding;minus-end-directed microtubule motor activity	GO:0007018	microtubule-based movement	GO:0030286	dynein complex	dynein intermediate chain binding;dynein light intermediate chain binding;minus-end-directed microtubule motor activity	GO:0007018	microtubule-based movement
GL50803_40831	GLCHR01:888,116..895,147(+)	Coiled-coil protein	PF12796	Ankyrin repeat-containing domain	N/A	N/A	N/A	GO:0005515	protein binding	N/A	N/A	N/A	N/A	N/A	N/A	N/A
GL50803_41186	GLCHR02:426,319..429,432(+)	Kinase, NEK-frag	PF00069	Protein kinase domain	GO:0004674	N/A	N/A	GO:0005524;GO:0004672	ATP binding;protein kinase activity	GO:0006468	protein phosphorylation	N/A	N/A	protein serine/threonine kinase activity	N/A	N/A
GL50803_41212	AACB02000066:32..3,991(+)	hypothetical protein	N/A	N/A	N/A	N/A	N/A	N/A	N/A	N/A	N/A	N/A	N/A	N/A	N/A	N/A
GL50803_41227	AACB02000066:15,499..17,127(+)	VSP	PF03302	Giardia variant-specific surface protein	N/A	GO:0016021	integral component of membrane	N/A	N/A	N/A	N/A	N/A	N/A	N/A	N/A	N/A
GL50803_41258	GLCHR04:2,107,985..2,113,738(+)	hypothetical protein	N/A	N/A	N/A	N/A	N/A	GO:0019239	deaminase activity	GO:0009168	purine ribonucleoside monophosphate biosynthetic process	N/A	N/A	N/A	N/A	N/A
GL50803_41288	GLCHR03:433,096..436,677(-)	Mucin-like protein	N/A	N/A	N/A	N/A	N/A	N/A	N/A	N/A	N/A	N/A	N/A	N/A	N/A	N/A
GL50803_41451	GLCHR05:3,002,630..3,014,386(+)	hypothetical protein	N/A	N/A	N/A	GO:0016021	integral component of membrane	N/A	N/A	N/A	N/A	N/A	N/A	N/A	N/A	N/A
GL50803_41476	AACB02000132:716..1,261(+)	VSP	PF03302	Giardia variant-specific surface protein	N/A	GO:0016021	integral component of membrane	N/A	N/A	N/A	N/A	N/A	N/A	N/A	N/A	N/A
GL50803_41512	GLCHR05:3,977,868..3,979,811(+)	Flagella associated protein	PF06565	Domain of unknown function DUF1126	GO:0043014	GO:0031514	motile cilium	N/A	N/A	N/A	N/A	GO:0005930;GO:0036064;GO:0005929;GO:0097568;GO:0072686;GO:0097597	axoneme;ciliary basal body;cilium;median body;mitotic spindle;ventral disc	alpha-tubulin binding	GO:0060285;GO:0000281;GO:0007052	cilium-dependent cell motility;mitotic cytokinesis;mitotic spindle organization
GL50803_4155	GLCHR04:1,456,302..1,457,765(-)	hypothetical protein	PF05645;PF08221	RNA polymerase III Rpc82, C -terminal;RNA polymerase III subunit RPC82-related, helix-turn-helix	N/A	GO:0005666	RNA polymerase III complex	GO:0003677;GO:0003899;GO:0003697	DNA binding;DNA-directed 5'-3' RNA polymerase activity;single-stranded DNA binding	GO:0006351	transcription, DNA-templated	GO:0005666	RNA polymerase III complex	N/A	N/A	N/A
GL50803_4165	GLCHR04:839,105..842,122(-)	NOD3 protein, putative	PF13516	Leucine-rich repeat	N/A	N/A	N/A	GO:0005515	protein binding	N/A	N/A	N/A	N/A	N/A	N/A	N/A
GL50803_42000	GLCHR05:3,763,333..3,771,105(-)	Coiled-coil protein	N/A	N/A	N/A	N/A	N/A	GO:0005515	protein binding	N/A	N/A	N/A	N/A	N/A	N/A	N/A
GL50803_42196	GLCHR03:1,606,265..1,609,291(+)	Coiled-coil protein	N/A	N/A	N/A	N/A	N/A	N/A	N/A	N/A	N/A	N/A	N/A	N/A	N/A	N/A
GL50803_42285	GLCHR03:689,789..712,138(-)	Ciliary dynein heavy chain 11	PF08393;PF12774;PF12777;PF12781	Dynein heavy chain, domain-2;Dynein heavy chain, hydrolytic ATP-binding dynein motor region;Dynein heavy chain, coiled coil stalk;Dynein heavy chain, ATP-binding dynein motor region	GO:0045505;GO:0051959;GO:0008569	GO:0005874	microtubule	GO:0005524;GO:0008569	ATP binding;minus-end-directed microtubule motor activity	GO:0007018	microtubule-based movement	GO:0005930;GO:0030286	axoneme;dynein complex	dynein intermediate chain binding;dynein light intermediate chain binding;minus-end-directed microtubule motor activity	GO:0007018	microtubule-based movement
GL50803_4266	GLCHR05:2,951,652..2,954,912(-)	hypothetical protein	N/A	N/A	N/A	N/A	N/A	N/A	N/A	N/A	N/A	N/A	N/A	N/A	N/A	N/A
GL50803_4328	GLCHR03:300,905..303,427(-)	TFIIH basal transcription factor complex helicase subunit	PF06733;PF13307	DEAD2;ATP-dependent helicase, C-terminal	GO:0003678;GO:0003684	GO:0005634	nucleus	GO:0005524;GO:0003677;GO:0003678;GO:0004386;GO:0016818;GO:0003676	ATP binding;DNA binding;DNA helicase activity;helicase activity;hydrolase activity, acting on acid anhydrides, in phosphorus-containing anhydrides;nucleic acid binding	GO:0006139;GO:0006289	nucleobase-containing compound metabolic process;nucleotide-excision repair	GO:0005634	nucleus	DNA helicase activity;damaged DNA binding	GO:0000717;GO:0033683;GO:0045951;GO:0000019;GO:0009411;GO:0006979;GO:0006366	nucleotide-excision repair, DNA duplex unwinding;nucleotide-excision repair, DNA incision;positive regulation of mitotic recombination;regulation of mitotic recombination;response to UV;response to oxidative stress;transcription by RNA polymerase II
GL50803_4383	GLCHR04:2,128,400..2,130,757(-)	Protein 21.1	PF12796	Ankyrin repeat-containing domain	N/A	N/A	N/A	GO:0005515	protein binding	N/A	N/A	N/A	N/A	N/A	N/A	N/A
GL50803_4627	GLCHR03:1,484,768..1,487,965(+)	hypothetical protein	N/A	N/A	GO:0003779	N/A	N/A	N/A	N/A	GO:0006886;GO:0007033	intracellular protein transport;vacuole organization	GO:0030897;GO:0005737;GO:0005768	HOPS complex;cytoplasm;endosome	actin binding	GO:0016197;GO:0035542;GO:0032889	endosomal transport;regulation of SNARE complex assembly;regulation of vacuole fusion, non-autophagic
GL50803_4657	GLCHR01:694,019..698,806(-)	hypothetical protein	N/A	N/A	N/A	N/A	N/A	N/A	N/A	N/A	N/A	GO:0005930	axoneme	N/A	N/A	N/A
GL50803_4843	GLCHR04:2,371,943..2,373,628(+)	Protein 21.1	PF12796;PF13920	Ankyrin repeat-containing domain	N/A	N/A	N/A	GO:0005515;GO:0016740	protein binding;transferase activity	N/A	N/A	N/A	N/A	N/A	N/A	N/A
GL50803_4852	GLCHR04:2,362,130..2,363,485(+)	hypothetical protein	N/A	N/A	N/A	N/A	N/A	N/A	N/A	N/A	N/A	N/A	N/A	N/A	N/A	N/A
GL50803_4959	GLCHR05:4,384,782..4,387,916(-)	Kinase, NEK	PF00069;PF12796	Protein kinase domain;Ankyrin repeat-containing domain	GO:0004674	N/A	N/A	GO:0005524;GO:0005515;GO:0004672	ATP binding;protein binding;protein kinase activity	GO:0006468	protein phosphorylation	N/A	N/A	protein serine/threonine kinase activity	N/A	N/A
GL50803_5294	GLCHR04:2,240,685..2,243,165(+)	Protein F10G7.1	PF04950	Ribosome biogenesis protein BMS1/TSR1, C-terminal	GO:0005525;GO:0003924;GO:0034511	N/A	N/A	N/A	N/A	GO:0042254	ribosome biogenesis	GO:0030688	preribosome, small subunit precursor	GTP binding;GTPase activity;U3 snoRNA binding	GO:0000479;GO:0000462	endonucleolytic cleavage of tricistronic rRNA transcript (SSU-rRNA, 5.8S rRNA, LSU-rRNA);maturation of SSU-rRNA from tricistronic rRNA transcript (SSU-rRNA, 5.8S rRNA, LSU-rRNA)
GL50803_5305	GLCHR04:823,357..825,837(+)	Protein 21.1	PF12796	Ankyrin repeat-containing domain	N/A	N/A	N/A	GO:0005515	protein binding	N/A	N/A	N/A	N/A	N/A	N/A	N/A
GL50803_5347	GLCHR05:3,819,712..3,821,154(-)	Myb 1-like protein	PF13921	N/A	GO:0000981;GO:0000978	N/A	N/A	N/A	N/A	N/A	N/A	GO:0005634	nucleus	DNA-binding transcription factor activity, RNA polymerase II-specific;RNA polymerase II cis-regulatory region sequence-specific DNA binding	GO:0006355	regulation of transcription, DNA-templated
GL50803_5359	GLCHR05:2,490,068..2,491,909(+)	Nucleolar protein NOP5	PF01798;PF08156	Nop domain;NOP5, N-terminal	GO:0030515	N/A	N/A	N/A	N/A	GO:0042254	ribosome biogenesis	GO:0031428;GO:0032040	box C/D RNP complex;small-subunit processome	snoRNA binding	N/A	N/A
GL50803_5543	GLCHR03:228,943..233,472(-)	hypothetical protein	PF13855	Leucine-rich repeat	N/A	N/A	N/A	GO:0005515	protein binding	N/A	N/A	N/A	N/A	N/A	N/A	N/A
GL50803_5553	GLCHR03:403,873..405,474(-)	Kinase, NEK	PF00069	Protein kinase domain	N/A	N/A	N/A	GO:0005524;GO:0004672	ATP binding;protein kinase activity	GO:0006468	protein phosphorylation	N/A	N/A	N/A	N/A	N/A
GL50803_5869	GLCHR04:1,399,798..1,400,394(-)	hypothetical protein	N/A	N/A	N/A	N/A	N/A	N/A	N/A	N/A	N/A	N/A	N/A	N/A	N/A	N/A
GL50803_5879	GLCHR03:162,664..166,491(+)	Protein 21.1	PF12796	Ankyrin repeat-containing domain	N/A	N/A	N/A	GO:0005515	protein binding	N/A	N/A	N/A	N/A	N/A	N/A	N/A
GL50803_6010	GLCHR02:1,356,103..1,360,173(-)	hypothetical protein	N/A	N/A	N/A	N/A	N/A	GO:0005515	protein binding	N/A	N/A	N/A	N/A	N/A	N/A	N/A
GL50803_6082	GLCHR04:1,990,862..1,998,838(-)	hypothetical protein	PF12796	Ankyrin repeat-containing domain	N/A	N/A	N/A	GO:0005515	protein binding	N/A	N/A	N/A	N/A	N/A	N/A	N/A
GL50803_6140	GLCHR05:4,092,240..4,094,156(+)	Kinase, NEK	PF00069;PF12796	Protein kinase domain;Ankyrin repeat-containing domain	GO:0004674	N/A	N/A	GO:0005524;GO:0005515;GO:0004672	ATP binding;protein binding;protein kinase activity	GO:0006468	protein phosphorylation	N/A	N/A	protein serine/threonine kinase activity	N/A	N/A
GL50803_6283	GLCHR05:1,811,045..1,812,475(-)	hypothetical protein	PF00270;PF00271	DEAD/DEAH box helicase domain;Helicase, C-terminal	GO:0003743	N/A	N/A	GO:0005524;GO:0004386;GO:0003676	ATP binding;helicase activity;nucleic acid binding	N/A	N/A	GO:0010494	cytoplasmic stress granule	translation initiation factor activity	GO:0002183	cytoplasmic translational initiation
GL50803_6342	GLCHR03:859,830..863,693(-)	Protein 21.1	PF12796	Ankyrin repeat-containing domain	N/A	N/A	N/A	GO:0005515	protein binding	N/A	N/A	N/A	N/A	N/A	N/A	N/A
GL50803_6417	GLCHR04:759,054..765,311(-)	Gmyb11	N/A	N/A	N/A	N/A	N/A	N/A	N/A	N/A	N/A	GO:0005634	nucleus	N/A	N/A	N/A
GL50803_6464	GLCHR04:577,446..581,231(-)	hypothetical protein	N/A	N/A	N/A	N/A	N/A	N/A	N/A	N/A	N/A	N/A	N/A	N/A	N/A	N/A
GL50803_6544	GLCHR03:1,270,551..1,271,693(-)	hypothetical protein	PF13879	Hemingway/CFAP97D1	N/A	N/A	N/A	N/A	N/A	N/A	N/A	N/A	N/A	N/A	N/A	N/A
GL50803_6582	GLCHR01:1,374,915..1,379,927(-)	hypothetical protein	N/A	N/A	N/A	N/A	N/A	N/A	N/A	N/A	N/A	N/A	N/A	N/A	N/A	N/A
GL50803_6624	GLCHR05:2,567,022..2,573,621(+)	Kinase	N/A	N/A	N/A	N/A	N/A	GO:0005524;GO:0004672	ATP binding;protein kinase activity	GO:0006468	protein phosphorylation	N/A	N/A	N/A	N/A	N/A
GL50803_6685	GLCHR05:3,053,359..3,055,206(-)	hypothetical protein	N/A	N/A	N/A	N/A	N/A	N/A	N/A	N/A	N/A	N/A	N/A	N/A	N/A	N/A
GL50803_6686	GLCHR05:3,055,301..3,056,590(+)	hypothetical protein	N/A	N/A	N/A	N/A	N/A	N/A	N/A	N/A	N/A	N/A	N/A	N/A	N/A	N/A
GL50803_6735	GLCHR05:3,774,985..3,777,909(-)	hypothetical protein	PF12348	CLASP N-terminal domain	GO:0008017	N/A	N/A	N/A	N/A	N/A	N/A	GO:0005881	cytoplasmic microtubule	microtubule binding	GO:0000226	microtubule cytoskeleton organization
GL50803_6886	GLCHR02:902,709..905,435(-)	hypothetical protein	N/A	N/A	N/A	N/A	N/A	N/A	N/A	N/A	N/A	N/A	N/A	N/A	N/A	N/A
GL50803_6920	GLCHR05:2,148,898..2,153,880(-)	hypothetical protein	PF12796	Ankyrin repeat-containing domain	N/A	N/A	N/A	GO:0005515	protein binding	N/A	N/A	GO:0005856	cytoskeleton	N/A	N/A	N/A
GL50803_6927	GLCHR03:1,311,939..1,315,823(-)	hypothetical protein	N/A	N/A	N/A	N/A	N/A	N/A	N/A	N/A	N/A	N/A	N/A	N/A	N/A	N/A
GL50803_7188	GLCHR05:4,029,779..4,033,090(-)	hypothetical protein	N/A	N/A	N/A	GO:0016021	integral component of membrane	N/A	N/A	N/A	N/A	N/A	N/A	N/A	N/A	N/A
GL50803_7268	GLCHR03:1,523,457..1,526,927(-)	Protein 21.1	PF12796	Ankyrin repeat-containing domain	N/A	N/A	N/A	GO:0005515	protein binding	N/A	N/A	GO:0097568;GO:0097597	median body;ventral disc	N/A	N/A	N/A
GL50803_7350	GLCHR02:1,049,420..1,054,039(-)	hypothetical protein	N/A	N/A	N/A	N/A	N/A	N/A	N/A	N/A	N/A	N/A	N/A	N/A	N/A	N/A
GL50803_7514	GLCHR01:874,702..876,741(-)	Kinase, NEK	PF00069;PF12796	Protein kinase domain;Ankyrin repeat-containing domain	N/A	N/A	N/A	GO:0005524;GO:0005515;GO:0004672	ATP binding;protein binding;protein kinase activity	GO:0006468	protein phosphorylation	N/A	N/A	N/A	N/A	N/A
GL50803_7661	GLCHR02:875,808..881,234(+)	hypothetical protein	PF14652	KATNIP domain	N/A	N/A	N/A	N/A	N/A	N/A	N/A	N/A	N/A	N/A	N/A	N/A
GL50803_7706	GLCHR05:2,724,199..2,726,445(-)	hypothetical protein	N/A	N/A	N/A	GO:0016021	integral component of membrane	N/A	N/A	N/A	N/A	GO:0031464	Cul4A-RING E3 ubiquitin ligase complex	N/A	GO:0016567	protein ubiquitination
GL50803_7710	GLCHR03:1,248,471..1,250,654(+)	Protein 21.1	PF12796	Ankyrin repeat-containing domain	N/A	N/A	N/A	GO:0005515	protein binding	N/A	N/A	GO:0097591	ventral disc lateral crest	N/A	N/A	N/A
GL50803_7721	GLCHR03:1,257,683..1,260,988(+)	hypothetical protein	N/A	N/A	N/A	N/A	N/A	N/A	N/A	N/A	N/A	N/A	N/A	N/A	N/A	N/A
GL50803_7723	GLCHR03:1,262,924..1,265,032(+)	hypothetical protein	PF00787	Phox homologous domain	N/A	N/A	N/A	GO:0035091	phosphatidylinositol binding	N/A	N/A	N/A	N/A	N/A	N/A	N/A
GL50803_7748	GLCHR01:1,392,085..1,394,244(-)	VSP, putative	N/A	N/A	N/A	GO:0016021	integral component of membrane	N/A	N/A	N/A	N/A	N/A	N/A	N/A	N/A	N/A
GL50803_7791	GLCHR05:3,987,474..3,991,514(+)	hypothetical protein	N/A	N/A	N/A	N/A	N/A	GO:0005515	protein binding	N/A	N/A	N/A	N/A	N/A	N/A	N/A
GL50803_7874	GLCHR04:1,502,156..1,504,489(+)	Kinesin-16	PF00225	Kinesin motor domain	GO:0016887;GO:0008017;GO:0003777	N/A	N/A	GO:0005524;GO:0008017;GO:0003777	ATP binding;microtubule binding;microtubule motor activity	GO:0007018	microtubule-based movement	GO:0005871;GO:0005874	kinesin complex;microtubule	ATP hydrolysis activity;microtubule binding;microtubule motor activity	GO:0007018	microtubule-based movement
GL50803_7950	GLCHR03:1,408,736..1,409,908(+)	26S protease regulatory subunit 6B	PF00004;PF16450;PF17862	ATPase, AAA-type, core;Proteasomal ATPase OB C-terminal domain;AAA ATPase, AAA+ lid domain	N/A	GO:0005737;GO:0005634	cytoplasm;nucleus	GO:0005524;GO:0016887;GO:0016787;GO:0008233;GO:0036402	ATP binding;ATP hydrolysis activity;hydrolase activity;peptidase activity;proteasome-activating ATPase activity	GO:0030163	protein catabolic process	GO:0031597;GO:0008540	cytosolic proteasome complex;proteasome regulatory particle, base subcomplex	N/A	GO:0045899	positive regulation of RNA polymerase II transcription preinitiation complex assembly
GL50803_7988	GLCHR03:1,619,947..1,621,155(+)	hypothetical protein	N/A	N/A	N/A	N/A	N/A	N/A	N/A	N/A	N/A	N/A	N/A	N/A	N/A	N/A
GL50803_8145	GLCHR05:2,061,689..2,064,052(-)	hypothetical protein	N/A	N/A	N/A	N/A	N/A	N/A	N/A	N/A	N/A	N/A	N/A	N/A	N/A	N/A
GL50803_8173	GLCHR05:1,749,895..1,751,517(+)	Glycerol kinase	PF00370;PF02782	Carbohydrate kinase, FGGY, N-terminal;Carbohydrate kinase, FGGY, C-terminal	GO:0004370;GO:0016773	N/A	N/A	GO:0016773	phosphotransferase activity, alcohol group as acceptor	GO:0005975;GO:0019563	carbohydrate metabolic process;glycerol catabolic process	GO:0005739	mitochondrion	glycerol kinase activity;phosphotransferase activity, alcohol group as acceptor	GO:0006071;GO:0046167;GO:0016310;GO:0006641	glycerol metabolic process;glycerol-3-phosphate biosynthetic process;phosphorylation;triglyceride metabolic process
GL50803_8228	GLCHR01:1,415,524..1,419,354(+)	DNA-dependent ATPase, putative	PF00176;PF00271;PF09111	SNF2-related, N-terminal domain;Helicase, C-terminal;SLIDE domain	GO:0008094;GO:0003677	GO:0005634	nucleus	GO:0005524;GO:0016818;GO:0003676	ATP binding;hydrolase activity, acting on acid anhydrides, in phosphorus-containing anhydrides;nucleic acid binding	GO:0006338	chromatin remodeling	GO:0005634	nucleus	ATP-dependent activity, acting on DNA;DNA binding	GO:0016584	nucleosome positioning
GL50803_8243	GLCHR01:1,408,091..1,410,115(+)	hypothetical protein	PF04615	N/A	N/A	GO:0032040	small-subunit processome	N/A	N/A	GO:0006364	rRNA processing	GO:0005730;GO:0032040	nucleolus;small-subunit processome	N/A	N/A	N/A
GL50803_8388	GLCHR02:1,101,007..1,102,497(-)	hypothetical protein	PF00023;PF12796	Ankyrin repeat;Ankyrin repeat-containing domain	N/A	N/A	N/A	GO:0005515	protein binding	N/A	N/A	N/A	N/A	N/A	N/A	N/A
GL50803_8405	GLCHR05:1,336,634..1,337,971(+)	hypothetical protein	PF13913	N/A	N/A	N/A	N/A	N/A	N/A	N/A	N/A	N/A	N/A	N/A	N/A	N/A
GL50803_8456	GLCHR03:815,676..817,661(-)	Tubulin tyrosine ligase	PF03133	Tubulin-tyrosine ligase/Tubulin polyglutamylase	N/A	N/A	N/A	GO:0016874	ligase activity	GO:0006464	cellular protein modification process	GO:0005737	cytoplasm	N/A	N/A	N/A
GL50803_8523	GLCHR02:341,908..344,274(+)	Amino acid transporter family	PF01490	Amino acid transporter, transmembrane domain	GO:0015171	GO:0016021	integral component of membrane	N/A	N/A	N/A	N/A	N/A	N/A	amino acid transmembrane transporter activity	GO:0003333	amino acid transmembrane transport
GL50803_8556	GLCHR05:4,306,605..4,311,044(+)	Kinase, NEK	PF00023;PF00069;PF12796	Ankyrin repeat;Protein kinase domain;Ankyrin repeat-containing domain	N/A	N/A	N/A	GO:0005524;GO:0005515;GO:0004672	ATP binding;protein binding;protein kinase activity	GO:0006468	protein phosphorylation	N/A	N/A	N/A	N/A	N/A
GL50803_8564	GLCHR05:4,293,469..4,298,511(-)	Coiled-coil protein	N/A	N/A	N/A	N/A	N/A	N/A	N/A	N/A	N/A	N/A	N/A	N/A	N/A	N/A
GL50803_8587	GLCHR02:437,098..438,546(+)	Kinase, AGC NDR	PF00069	Protein kinase domain	GO:0004674	N/A	N/A	GO:0005524;GO:0004672;GO:0004674	ATP binding;protein kinase activity;protein serine/threonine kinase activity	GO:0006468	protein phosphorylation	N/A	N/A	protein serine/threonine kinase activity	GO:0035556;GO:0018105	intracellular signal transduction;peptidyl-serine phosphorylation
GL50803_8589	GLCHR02:438,715..440,823(-)	Suppressor of actin 1	PF02383	SAC domain	GO:0043812	GO:0016021	integral component of membrane	GO:0042578	phosphoric ester hydrolase activity	N/A	N/A	GO:0005783	endoplasmic reticulum	phosphatidylinositol-4-phosphate phosphatase activity	GO:0046856	phosphatidylinositol dephosphorylation
GL50803_8592	GLCHR02:442,417..444,630(-)	Tubulin tyrosine ligase	PF03133	Tubulin-tyrosine ligase/Tubulin polyglutamylase	GO:0015631;GO:0070740	N/A	N/A	N/A	N/A	GO:0006464	cellular protein modification process	GO:0005929	cilium	tubulin binding;tubulin-glutamic acid ligase activity	GO:0000226;GO:0018095	microtubule cytoskeleton organization;protein polyglutamylation
GL50803_8609	GLCHR03:1,131,111..1,132,589(-)	hypothetical protein	N/A	N/A	N/A	N/A	N/A	N/A	N/A	N/A	N/A	N/A	N/A	N/A	N/A	N/A
GL50803_8621	GLCHR01:228,260..231,781(-)	Leucyl-tRNA synthetase	PF00133;PF09334	Aminoacyl-tRNA synthetase, class Ia;Methionyl/Leucyl tRNA synthetase	GO:0004823	N/A	N/A	GO:0005524;GO:0002161;GO:0004812;GO:0004823;GO:0000166	ATP binding;aminoacyl-tRNA editing activity;aminoacyl-tRNA ligase activity;leucine-tRNA ligase activity;nucleotide binding	GO:0006429;GO:0006418	leucyl-tRNA aminoacylation;tRNA aminoacylation for protein translation	N/A	N/A	leucine-tRNA ligase activity	GO:0006429	leucyl-tRNA aminoacylation
GL50803_86593	GLCHR03:1,766,987..1,776,430(-)	hypothetical protein	PF02138	BEACH domain	N/A	N/A	N/A	N/A	N/A	N/A	N/A	N/A	N/A	N/A	N/A	N/A
GL50803_86680	GLCHR05:3,466,690..3,469,656(+)	hypothetical protein	N/A	N/A	N/A	GO:0016021	integral component of membrane	N/A	N/A	N/A	N/A	N/A	N/A	N/A	N/A	N/A
GL50803_8682	GLCHR04:1,558,071..1,560,299(+)	Glucose-6-phosphate 1-dehydrogenase	PF00479;PF01182;PF02781	Glucose-6-phosphate dehydrogenase, NAD-binding;Glucosamine/galactosamine-6-phosphate isomerase;Glucose-6-phosphate dehydrogenase, C-terminal	N/A	N/A	N/A	GO:0050661;GO:0004345;GO:0016614	NADP binding;glucose-6-phosphate dehydrogenase activity;oxidoreductase activity, acting on CH-OH group of donors	GO:0005975;GO:0006006;GO:0055114	carbohydrate metabolic process;glucose metabolic process;obsolete oxidation-reduction process	N/A	N/A	N/A	N/A	N/A
GL50803_86855	GLCHR04:1,100,266..1,103,601(+)	Protein 21.1	PF12796	Ankyrin repeat-containing domain	N/A	N/A	N/A	GO:0005515	protein binding	N/A	N/A	GO:0005930;GO:0020016	axoneme;ciliary pocket	N/A	N/A	N/A
GL50803_86945	GLCHR04:1,316,175..1,322,204(-)	hypothetical protein	N/A	N/A	N/A	N/A	N/A	GO:0005515	protein binding	N/A	N/A	N/A	N/A	N/A	N/A	N/A
GL50803_87022	GLCHR04:1,524,738..1,532,003(-)	RNA helicase	PF00270;PF00271;PF02889	DEAD/DEAH box helicase domain;Helicase, C-terminal;Sec63 domain	N/A	N/A	N/A	GO:0005524;GO:0004386;GO:0003676	ATP binding;helicase activity;nucleic acid binding	N/A	N/A	GO:0005737	cytoplasm	N/A	N/A	N/A
GL50803_87039	GLCHR04:1,545,348..1,554,590(+)	hypothetical protein	N/A	N/A	GO:0008017;GO:0061863	N/A	N/A	N/A	N/A	N/A	N/A	GO:0005813;GO:0000776;GO:0000922	centrosome;kinetochore;spindle pole	microtubule binding;microtubule plus end polymerase	GO:0051298;GO:0030951;GO:0046785;GO:0007052	centrosome duplication;establishment or maintenance of microtubule cytoskeleton polarity;microtubule polymerization;mitotic spindle organization
GL50803_87056	GLCHR02:387,145..393,435(-)	hypothetical protein	PF04118	Dopey, N-terminal	N/A	GO:0005829	cytosol	N/A	N/A	GO:0006895	Golgi to endosome transport	N/A	N/A	N/A	N/A	N/A
GL50803_87205	GLCHR01:764,766..767,558(+)	DNA repair and recombination protein Rhp26p	PF00176;PF00271	SNF2-related, N-terminal domain;Helicase, C-terminal	GO:0008094	N/A	N/A	GO:0005524	ATP binding	N/A	N/A	GO:0005634	nucleus	ATP-dependent activity, acting on DNA	GO:0006283	transcription-coupled nucleotide-excision repair
GL50803_87422	GLCHR01:426,643..435,138(+)	hypothetical protein	N/A	N/A	N/A	GO:0016021	integral component of membrane	N/A	N/A	N/A	N/A	N/A	N/A	N/A	N/A	N/A
GL50803_87446	GLCHR01:486,650..489,523(+)	ABC transporter family protein	PF00005	ABC transporter-like	N/A	GO:0016021	integral component of membrane	GO:0005524	ATP binding	N/A	N/A	N/A	N/A	N/A	N/A	N/A
GL50803_87472	GLCHR01:144,648..149,195(+)	hypothetical protein	N/A	N/A	N/A	N/A	N/A	N/A	N/A	N/A	N/A	N/A	N/A	N/A	N/A	N/A
GL50803_87826	GLCHR02:645,267..647,828(-)	hypothetical protein	N/A	N/A	N/A	N/A	N/A	N/A	N/A	N/A	N/A	N/A	N/A	N/A	N/A	N/A
GL50803_8789	GLCHR02:589,873..590,874(+)	hypothetical protein	PF01344	Kelch repeat type 1	N/A	N/A	N/A	GO:0005515	protein binding	N/A	N/A	N/A	N/A	N/A	N/A	N/A
GL50803_87945	GLCHR03:1,161,320..1,169,011(-)	Kinase, NEK	PF00069	Protein kinase domain	GO:0004674	N/A	N/A	GO:0005524;GO:0004672	ATP binding;protein kinase activity	GO:0006468	protein phosphorylation	N/A	N/A	protein serine/threonine kinase activity	N/A	N/A
GL50803_88369	GLCHR04:2,125,772..2,128,303(-)	Protein 21.1	PF12796	Ankyrin repeat-containing domain	N/A	N/A	N/A	GO:0005515	protein binding	N/A	N/A	N/A	N/A	N/A	N/A	N/A
GL50803_8865	GLCHR01:470,931..472,145(+)	hypothetical protein	N/A	N/A	N/A	N/A	N/A	N/A	N/A	N/A	N/A	GO:0005737;GO:0031514	cytoplasm;motile cilium	N/A	GO:0044782	cilium organization
GL50803_88750	GLCHR05:1,300,726..1,301,265(+)	hypothetical protein	N/A	N/A	N/A	N/A	N/A	N/A	N/A	N/A	N/A	N/A	N/A	N/A	N/A	N/A
GL50803_88922	GLCHR05:3,742,861..3,743,355(-)	hypothetical protein	N/A	N/A	N/A	N/A	N/A	N/A	N/A	N/A	N/A	N/A	N/A	N/A	N/A	N/A
GL50803_89050	GLCHR02:452,323..458,496(+)	hypothetical protein	PF03178	Cleavage/polyadenylation specificity factor, A subunit, C-terminal	N/A	GO:0005634	nucleus	GO:0003676;GO:0005515	nucleic acid binding;protein binding	GO:0006281	DNA repair	GO:0005634	nucleus	N/A	GO:0000398	mRNA splicing, via spliceosome
GL50803_89117	GLCHR01:98,067..106,595(-)	hypothetical protein	N/A	N/A	N/A	N/A	N/A	N/A	N/A	N/A	N/A	N/A	N/A	N/A	N/A	N/A
GL50803_8949	GLCHR02:419,103..423,086(-)	Protein 21.1	PF12796	Ankyrin repeat-containing domain	N/A	N/A	N/A	GO:0005515	protein binding	N/A	N/A	N/A	N/A	N/A	N/A	N/A
GL50803_8982	GLCHR03:881,832..887,090(+)	hemagglutinin protein-like protein	N/A	N/A	N/A	N/A	N/A	N/A	N/A	N/A	N/A	N/A	N/A	N/A	N/A	N/A
GL50803_90024	GLCHR03:516,314..533,506(+)	hypothetical protein	N/A	N/A	N/A	GO:0016021	integral component of membrane	N/A	N/A	N/A	N/A	N/A	N/A	N/A	N/A	N/A
GL50803_9007	GLCHR03:547,040..552,538(+)	hypothetical protein	N/A	N/A	N/A	N/A	N/A	N/A	N/A	N/A	N/A	N/A	N/A	N/A	N/A	N/A
GL50803_90122	GLCHR04:983,983..991,617(-)	hypothetical protein	N/A	N/A	N/A	N/A	N/A	N/A	N/A	N/A	N/A	N/A	N/A	N/A	N/A	N/A
GL50803_90418	GLCHR01:1,269,909..1,272,824(-)	hypothetical protein	PF05057	Domain of unknown function DUF676, lipase-like	N/A	N/A	N/A	GO:0016787	hydrolase activity	N/A	N/A	N/A	N/A	N/A	GO:0044255	cellular lipid metabolic process
GL50803_9045	GLCHR05:1,417,579..1,418,553(-)	hypothetical protein	PF00085	Thioredoxin domain	N/A	N/A	N/A	N/A	N/A	N/A	N/A	N/A	N/A	N/A	N/A	N/A
GL50803_9062	GLCHR02:1,443,091..1,445,652(-)	Long chain fatty acid CoA ligase 5	PF00501	AMP-dependent synthetase/ligase	GO:0004467	N/A	N/A	GO:0102391	decanoate-CoA ligase activity	N/A	N/A	GO:0005783;GO:0016020	endoplasmic reticulum;membrane	long-chain fatty acid-CoA ligase activity	N/A	N/A
GL50803_90665	GLCHR05:3,716,506..3,720,123(-)	hypothetical protein	N/A	N/A	N/A	N/A	N/A	N/A	N/A	N/A	N/A	N/A	N/A	N/A	N/A	N/A
GL50803_91099	GLCHR03:732,639..736,763(-)	High cysteine membrane protein Group 2	N/A	N/A	N/A	GO:0016021	integral component of membrane	N/A	N/A	N/A	N/A	N/A	N/A	N/A	N/A	N/A
GL50803_9121	GLCHR05:2,782,326..2,783,465(+)	hypothetical protein	N/A	N/A	N/A	N/A	N/A	N/A	N/A	N/A	N/A	N/A	N/A	N/A	N/A	N/A
GL50803_91220	GLCHR04:1,687,192..1,690,626(-)	Kinase, NEK	PF00069;PF12796	Protein kinase domain;Ankyrin repeat-containing domain	GO:0004674	N/A	N/A	GO:0005524;GO:0005515;GO:0004672	ATP binding;protein binding;protein kinase activity	GO:0006468	protein phosphorylation	GO:0005737	cytoplasm	protein serine/threonine kinase activity	N/A	N/A
GL50803_9133	GLCHR02:81,300..84,011(+)	ABC transporter	PF00005	ABC transporter-like	N/A	GO:0016021	integral component of membrane	GO:0005524;GO:0016887	ATP binding;ATP hydrolysis activity	N/A	N/A	N/A	N/A	N/A	N/A	N/A
GL50803_9134	GLCHR02:73,740..81,128(+)	hypothetical protein	N/A	N/A	N/A	N/A	N/A	N/A	N/A	N/A	N/A	GO:0005886	plasma membrane	N/A	N/A	N/A
GL50803_91348	GLCHR05:4,166,122..4,168,539(-)	Purine nucleoside phosphorylase lateral transfer candidate	PF01048	Nucleoside phosphorylase domain	GO:0004731	N/A	N/A	GO:0003824;GO:0004731	catalytic activity;purine-nucleoside phosphorylase activity	GO:0006139;GO:0009116	nucleobase-containing compound metabolic process;nucleoside metabolic process	GO:0005737	cytoplasm	purine-nucleoside phosphorylase activity	N/A	N/A
GL50803_91374	GLCHR05:1,427,519..1,430,122(+)	Coiled-coil protein	N/A	N/A	N/A	N/A	N/A	N/A	N/A	N/A	N/A	N/A	N/A	N/A	N/A	N/A
GL50803_9145	GLCHR05:4,163,999..4,166,107(+)	DNA helicase RecQ	PF00270;PF00271	DEAD/DEAH box helicase domain;Helicase, C-terminal	GO:0043138;GO:0009378	N/A	N/A	GO:0005524;GO:0003676	ATP binding;nucleic acid binding	N/A	N/A	GO:0005694;GO:0005737;GO:0005634	chromosome;cytoplasm;nucleus	3'-5' DNA helicase activity;four-way junction helicase activity	GO:0032508;GO:0006310;GO:0006281;GO:0006268;GO:0000724	DNA duplex unwinding;DNA recombination;DNA repair;DNA unwinding involved in DNA replication;double-strand break repair via homologous recombination
GL50803_9148	GLCHR05:4,168,710..4,169,348(+)	H-SHIPPO 1	PF07004	Sperm-tail PG-rich repeat	N/A	N/A	N/A	N/A	N/A	N/A	N/A	GO:0005929;GO:0097568;GO:0005634;GO:0097591	cilium;median body;nucleus;ventral disc lateral crest	N/A	N/A	N/A
GL50803_91480	GLCHR05:1,013,135..1,018,273(-)	STU2-like protein	N/A	N/A	GO:0008017;GO:0061863	N/A	N/A	N/A	N/A	N/A	N/A	GO:0005813;GO:0000776;GO:0000922	centrosome;kinetochore;spindle pole	microtubule binding;microtubule plus end polymerase	GO:0051298;GO:0030951;GO:0046785;GO:0007052	centrosome duplication;establishment or maintenance of microtubule cytoskeleton polarity;microtubule polymerization;mitotic spindle organization
GL50803_91504	GLCHR05:1,024,175..1,038,856(-)	hypothetical protein	N/A	N/A	N/A	N/A	N/A	N/A	N/A	N/A	N/A	N/A	N/A	N/A	N/A	N/A
GL50803_9173	GLCHR05:3,476,101..3,477,228(-)	Serine/Threonine-protein kinase pkwA, putative	N/A	N/A	N/A	N/A	N/A	GO:0016301;GO:0005515	kinase activity;protein binding	N/A	N/A	N/A	N/A	N/A	N/A	N/A
GL50803_9183	GLCHR05:3,484,925..3,490,639(+)	hypothetical protein	N/A	N/A	N/A	N/A	N/A	N/A	N/A	N/A	N/A	N/A	N/A	N/A	N/A	N/A
GL50803_9194	GLCHR05:2,768,566..2,771,040(-)	MCM4	PF00493;PF17207;PF17855	MCM domain;MCM OB domain;MCM, AAA-lid domain	GO:0003688;GO:0003697	GO:0042555	MCM complex	GO:0005524;GO:0003677;GO:0003678	ATP binding;DNA binding;DNA helicase activity	GO:0032508;GO:0006270	DNA duplex unwinding;DNA replication initiation	GO:0042555;GO:0005634	MCM complex;nucleus	DNA replication origin binding;single-stranded DNA binding	GO:0006271;GO:0006268;GO:0000727;GO:1902975;GO:0006267	DNA strand elongation involved in DNA replication;DNA unwinding involved in DNA replication;double-strand break repair via break-induced replication;mitotic DNA replication initiation;pre-replicative complex assembly involved in nuclear cell cycle DNA replication
GL50803_9238	GLCHR05:2,890,514..2,893,609(+)	hypothetical protein	N/A	N/A	N/A	N/A	N/A	N/A	N/A	N/A	N/A	N/A	N/A	N/A	N/A	N/A
GL50803_92498	GLCHR04:2,531,184..2,533,880(-)	Kinase, NEK	PF00069	Protein kinase domain	N/A	N/A	N/A	GO:0005524;GO:0004672	ATP binding;protein kinase activity	GO:0006468	protein phosphorylation	N/A	N/A	N/A	N/A	N/A
GL50803_92602	GLCHR05:3,355,517..3,364,783(-)	hypothetical protein	N/A	N/A	N/A	N/A	N/A	N/A	N/A	N/A	N/A	N/A	N/A	N/A	N/A	N/A
GL50803_92664	GLCHR05:3,451,768..3,454,785(+)	Spindle pole protein, putative	N/A	N/A	N/A	N/A	N/A	N/A	N/A	N/A	N/A	N/A	N/A	N/A	N/A	N/A
GL50803_9270	GLCHR04:276,551..278,383(+)	Dual specificity protein phosphatase CDC14A	PF00782;PF14671	Dual specificity phosphatase, catalytic domain;Dual specificity/tyrosine protein phosphatase, N-terminal	GO:0004725	N/A	N/A	GO:0016791;GO:0004721;GO:0004725;GO:0008138	phosphatase activity;phosphoprotein phosphatase activity;protein tyrosine phosphatase activity;protein tyrosine/serine/threonine phosphatase activity	GO:0051301;GO:0016311;GO:0006470;GO:0007096	cell division;dephosphorylation;protein dephosphorylation;regulation of exit from mitosis	GO:0005737	cytoplasm	protein tyrosine phosphatase activity	GO:0000226;GO:0000278;GO:0071850;GO:0032467;GO:0007096	microtubule cytoskeleton organization;mitotic cell cycle;mitotic cell cycle arrest;positive regulation of cytokinesis;regulation of exit from mitosis
GL50803_9272	GLCHR04:278,848..281,187(+)	Tubulin tyrosine ligase	PF03133	Tubulin-tyrosine ligase/Tubulin polyglutamylase	GO:0015631;GO:0070740	N/A	N/A	GO:0005524	ATP binding	GO:0006464	cellular protein modification process	GO:0005929	cilium	tubulin binding;tubulin-glutamic acid ligase activity	GO:0000226;GO:0018095	microtubule cytoskeleton organization;protein polyglutamylation
GL50803_92729	GLCHR05:2,303,610..2,305,250(-)	Fatty acid elongase 1	PF02797;PF08392	Chalcone/stilbene synthase, C-terminal;FAE1/Type III polyketide synthase-like protein	N/A	GO:0016021;GO:0016020	integral component of membrane;membrane	GO:0016746;GO:0016747	acyltransferase activity;acyltransferase activity, transferring groups other than amino-acyl groups	GO:0006633	fatty acid biosynthetic process	N/A	N/A	N/A	N/A	N/A
GL50803_9283	GLCHR05:2,405,423..2,412,664(-)	hypothetical protein	N/A	N/A	N/A	N/A	N/A	N/A	N/A	N/A	N/A	N/A	N/A	N/A	N/A	N/A
GL50803_93011	GLCHR03:151,463..154,591(+)	Protein 21.1	PF12796	Ankyrin repeat-containing domain	N/A	N/A	N/A	GO:0005515	protein binding	N/A	N/A	N/A	N/A	N/A	N/A	N/A
GL50803_9327	GLCHR03:1,829,978..1,832,179(-)	Kinase, NEK	PF00069;PF12796	Protein kinase domain;Ankyrin repeat-containing domain	GO:0004674	GO:0016021	integral component of membrane	GO:0005524;GO:0005515;GO:0004672	ATP binding;protein binding;protein kinase activity	GO:0006468	protein phosphorylation	N/A	N/A	protein serine/threonine kinase activity	N/A	N/A
GL50803_93275	GLCHR02:144,607..153,105(+)	Translational activator GCN1	N/A	N/A	N/A	N/A	N/A	GO:0019901;GO:0019887;GO:0043022	protein kinase binding;protein kinase regulator activity;ribosome binding	GO:0033674;GO:0006417	positive regulation of kinase activity;regulation of translation	N/A	N/A	N/A	N/A	N/A
GL50803_93294	GLCHR05:2,186,624..2,190,394(-)	hypothetical protein	PF12796	Ankyrin repeat-containing domain	N/A	N/A	N/A	GO:0005515	protein binding	N/A	N/A	GO:0005737;GO:0005856	cytoplasm;cytoskeleton	N/A	GO:0030837	negative regulation of actin filament polymerization
GL50803_93358	GLCHR03:1,463,926..1,466,592(+)	Alcohol dehydrogenase	PF00171;PF00465	Aldehyde dehydrogenase domain;Alcohol dehydrogenase, iron-type/glycerol dehydrogenase GldA	GO:0004022	N/A	N/A	GO:0008774;GO:0004022;GO:0046872;GO:0016491;GO:0016620	acetaldehyde dehydrogenase (acetylating) activity;alcohol dehydrogenase (NAD+) activity;metal ion binding;oxidoreductase activity;oxidoreductase activity, acting on the aldehyde or oxo group of donors, NAD or NADP as acceptor	GO:0006066;GO:0015976;GO:0055114	alcohol metabolic process;carbon utilization;obsolete oxidation-reduction process	GO:0005739	mitochondrion	alcohol dehydrogenase (NAD+) activity	N/A	N/A
GL50803_9354	GLCHR05:3,943,878..3,948,056(+)	Kinase, NEK	PF12796	Ankyrin repeat-containing domain	N/A	N/A	N/A	GO:0005524;GO:0005515;GO:0004672	ATP binding;protein binding;protein kinase activity	GO:0006468	protein phosphorylation	N/A	N/A	N/A	N/A	N/A
GL50803_93550	GLCHR04:2,307,217..2,314,710(+)	hypothetical protein	PF12234	RAVE complex protein Rav1 C-terminal	N/A	N/A	N/A	N/A	N/A	N/A	N/A	N/A	N/A	N/A	N/A	N/A
GL50803_9363	GLCHR04:1,014,922..1,020,054(+)	hypothetical protein	N/A	N/A	N/A	N/A	N/A	N/A	N/A	N/A	N/A	N/A	N/A	N/A	N/A	N/A
GL50803_93736	GLCHR02:1,458,838..1,473,159(-)	Dynein heavy chain	PF08393;PF12774;PF12777	Dynein heavy chain, domain-2;Dynein heavy chain, hydrolytic ATP-binding dynein motor region;Dynein heavy chain, coiled coil stalk	GO:0045505;GO:0051959;GO:0008569	N/A	N/A	GO:0005524;GO:0008569	ATP binding;minus-end-directed microtubule motor activity	GO:0007018	microtubule-based movement	GO:0005930;GO:0005868;GO:0030286;GO:0031514	axoneme;cytoplasmic dynein complex;dynein complex;motile cilium	dynein intermediate chain binding;dynein light intermediate chain binding;minus-end-directed microtubule motor activity	GO:0060271;GO:0035721;GO:0007018	cilium assembly;intraciliary retrograde transport;microtubule-based movement
GL50803_94117	GLCHR01:650,542..657,123(-)	hypothetical protein	N/A	N/A	N/A	N/A	N/A	N/A	N/A	N/A	N/A	N/A	N/A	N/A	N/A	N/A
GL50803_94322	GLCHR01:1,010,468..1,013,824(-)	Spastin	PF00004	ATPase, AAA-type, core	N/A	N/A	N/A	GO:0005524;GO:0016887	ATP binding;ATP hydrolysis activity	N/A	N/A	GO:0036064	ciliary basal body	N/A	N/A	N/A
GL50803_94440	GLCHR04:378,995..395,728(-)	Dynein heavy chain	PF03028;PF08385;PF08393;PF12774;PF12775;PF12777;PF12780;PF12781;PF17852;PF17857;PF18198;PF18199	Dynein heavy chain region D6 P-loop domain;Dynein heavy chain, domain-1;Dynein heavy chain, domain-2;Dynein heavy chain, hydrolytic ATP-binding dynein motor region;Dynein heavy chain, coiled coil stalk;Dynein heavy chain, AAA module D4;Dynein heavy chain, ATP-binding dynein motor region;Dynein heavy chain, AAA 5 extension domain;Dynein heavy chain 3, AAA+ lid domain;Dynein heavy chain AAA lid dom…	GO:0045505;GO:0051959;GO:0008569	GO:0030286;GO:0005874	dynein complex;microtubule	GO:0005524;GO:0008569	ATP binding;minus-end-directed microtubule motor activity	GO:0007018	microtubule-based movement	GO:0005930;GO:0030286	axoneme;dynein complex	dynein intermediate chain binding;dynein light intermediate chain binding;minus-end-directed microtubule motor activity	GO:0007018	microtubule-based movement
GL50803_94463	GLCHR04:412,122..413,564(+)	hypothetical protein	N/A	N/A	N/A	N/A	N/A	N/A	N/A	N/A	N/A	GO:0005737	cytoplasm	N/A	N/A	N/A
GL50803_94478	GLCHR04:345,470..351,409(+)	ABC-type transport system ATP-binding chain, putative	PF00005	ABC transporter-like	N/A	GO:0016021	integral component of membrane	GO:0005524;GO:0016887	ATP binding;ATP hydrolysis activity	N/A	N/A	N/A	N/A	N/A	N/A	N/A
GL50803_94510	GLCHR01:55,117..58,308(+)	Tenascin-X precursor	N/A	N/A	N/A	GO:0016021	integral component of membrane	N/A	N/A	N/A	N/A	N/A	N/A	N/A	N/A	N/A
GL50803_94534	GLCHR01:30,297..33,218(-)	hypothetical protein	N/A	N/A	N/A	N/A	N/A	N/A	N/A	N/A	N/A	N/A	N/A	N/A	N/A	N/A
GL50803_94646	GLCHR04:133,173..139,208(-)	hypothetical protein	N/A	N/A	N/A	N/A	N/A	N/A	N/A	N/A	N/A	N/A	N/A	N/A	N/A	N/A
GL50803_94653	GLCHR04:141,902..145,420(-)	Periodic tryptophan protein 2-like protein	PF00400	WD40 repeat	N/A	N/A	N/A	GO:0005515	protein binding	N/A	N/A	GO:0034388;GO:0032040	Pwp2p-containing subcomplex of 90S preribosome;small-subunit processome	N/A	GO:0000462;GO:0000028	maturation of SSU-rRNA from tricistronic rRNA transcript (SSU-rRNA, 5.8S rRNA, LSU-rRNA);ribosomal small subunit assembly
GL50803_94658	GLCHR04:150,949..152,532(+)	hypothetical protein	PF11543	Nuclear pore localisation protein Npl4, ubiquitin-like domain	GO:0043130;GO:0031625	N/A	N/A	N/A	N/A	N/A	N/A	GO:0005634	nucleus	ubiquitin binding;ubiquitin protein ligase binding	GO:0006511	ubiquitin-dependent protein catabolic process
GL50803_94662	GLCHR04:156,753..158,606(+)	Protein 21.1	PF12796;PF13920	Ankyrin repeat-containing domain	N/A	N/A	N/A	GO:0005515;GO:0016740	protein binding;transferase activity	N/A	N/A	N/A	N/A	N/A	N/A	N/A
GL50803_9477	GLCHR01:974,367..975,002(-)	hypothetical protein	N/A	N/A	N/A	N/A	N/A	N/A	N/A	GO:0032508;GO:0006261	DNA duplex unwinding;DNA-dependent DNA replication	GO:0000811;GO:0031298	GINS complex;replication fork protection complex	N/A	GO:0000727	double-strand break repair via break-induced replication
GL50803_9492	GLCHR04:1,040,410..1,043,304(+)	Coiled-coil protein	N/A	N/A	N/A	N/A	N/A	N/A	N/A	N/A	N/A	N/A	N/A	N/A	N/A	N/A
GL50803_9508	GLCHR02:1,406,189..1,409,707(+)	Metalloprotease, insulinase family	PF00675;PF05193;PF08367	Peptidase M16, N-terminal;Peptidase M16, C-terminal;Peptidase M16C associated	GO:0004222	N/A	N/A	GO:0046872	metal ion binding	GO:0006508	proteolysis	N/A	N/A	metalloendopeptidase activity	GO:0016485	protein processing
GL50803_9515	GLCHR02:1,414,234..1,418,358(+)	Coiled-coil protein	N/A	N/A	N/A	N/A	N/A	GO:0005515	protein binding	N/A	N/A	GO:0097568;GO:0097597	median body;ventral disc	N/A	N/A	N/A
GL50803_95192	GLCHR03:1,597,805..1,601,245(-)	Protein 21.1	PF12796	Ankyrin repeat-containing domain	N/A	N/A	N/A	GO:0005515	protein binding	N/A	N/A	N/A	N/A	N/A	N/A	N/A
GL50803_95653	GLCHR05:897,958..900,360(+)	Coiled-coil protein	N/A	N/A	N/A	GO:0005930	axoneme	N/A	N/A	GO:0003341;GO:0036159	cilium movement;inner dynein arm assembly	GO:0005930	axoneme	N/A	GO:0003341;GO:0060285;GO:0036159	cilium movement;cilium-dependent cell motility;inner dynein arm assembly
GL50803_95908	GLCHR03:246,825..258,335(-)	hypothetical protein	N/A	N/A	N/A	N/A	N/A	N/A	N/A	N/A	N/A	N/A	N/A	N/A	N/A	N/A
GL50803_96324	GLCHR04:530,819..533,830(-)	hypothetical protein	N/A	N/A	N/A	N/A	N/A	N/A	N/A	N/A	N/A	N/A	N/A	N/A	N/A	N/A
GL50803_96460	GLCHR04:1,566,990..1,569,899(-)	Alanyl-tRNA synthetase	PF01411;PF07973	Alanyl-tRNA synthetase, class IIc, N-terminal;Threonyl/alanyl tRNA synthetase, SAD	GO:0005524;GO:0004813;GO:0016597;GO:0002161	GO:0005737	cytoplasm	GO:0005524;GO:0004813;GO:0004812;GO:0046872;GO:0003676;GO:0000166;GO:0000049	ATP binding;alanine-tRNA ligase activity;aminoacyl-tRNA ligase activity;metal ion binding;nucleic acid binding;nucleotide binding;tRNA binding	GO:0006419;GO:0043039	alanyl-tRNA aminoacylation;tRNA aminoacylation	N/A	N/A	ATP binding;alanine-tRNA ligase activity;amino acid binding;aminoacyl-tRNA editing activity	GO:0006419;GO:0006400	alanyl-tRNA aminoacylation;tRNA modification
GL50803_96537	GLCHR05:3,177,173..3,179,023(-)	ATP-dependent RNA helicase	PF00270;PF00271	DEAD/DEAH box helicase domain;Helicase, C-terminal	N/A	N/A	N/A	GO:0005524;GO:0004386;GO:0003676	ATP binding;helicase activity;nucleic acid binding	N/A	N/A	GO:0005730	nucleolus	N/A	N/A	N/A
GL50803_96732	GLCHR04:1,373,965..1,384,218(+)	hypothetical protein	PF04054;PF16418	CCR4-Not complex component, Not1, C-terminal;CCR4-NOT transcription complex subunit 1, HEAT repeat	GO:0060090	GO:0030015	CCR4-NOT core complex	N/A	N/A	GO:0006417	regulation of translation	GO:0030015;GO:0000932	CCR4-NOT core complex;P-body	molecular adaptor activity	GO:0017148;GO:0000288	negative regulation of translation;nuclear-transcribed mRNA catabolic process, deadenylation-dependent decay
GL50803_96878	GLCHR04:2,622,739..2,625,738(-)	Kinase, NEK-like	PF00069;PF12796	Protein kinase domain;Ankyrin repeat-containing domain	N/A	N/A	N/A	GO:0005524;GO:0005515;GO:0004672	ATP binding;protein binding;protein kinase activity	GO:0006468	protein phosphorylation	N/A	N/A	N/A	N/A	N/A
GL50803_97072	GLCHR04:48,408..50,753(+)	Protein 21.1	PF12796;PF13637	Ankyrin repeat-containing domain	N/A	N/A	N/A	GO:0005515	protein binding	N/A	N/A	N/A	N/A	N/A	N/A	N/A
GL50803_9807	GLCHR05:1,709,279..1,713,490(+)	hypothetical protein	PF13923	N/A	GO:0061630	N/A	N/A	N/A	N/A	N/A	N/A	N/A	N/A	ubiquitin protein ligase activity	GO:0043161	proteasome-mediated ubiquitin-dependent protein catabolic process
GL50803_9850	GLCHR01:809,025..809,948(+)	hypothetical protein	PF15227	N/A	N/A	N/A	N/A	N/A	N/A	N/A	N/A	N/A	N/A	N/A	N/A	N/A
