# Supplementary material for: A thermo‐resistant and RNase‐sensitive cargo from Giardia duodenalis extracellular vesicles modifies the behaviour of enterobacteria
Source: J Extracell Biol. 2023 Aug 30;2(9):e109. doi: 10.1002/jex2.109 (PMC11080815; doi:10.1002/jex2.109)
Supplement: Supplementary file 6 — Supplementary Information [file JEX2-2-e109-s005.xlsx]

## Sheet: Sheet1
Supplementary Table 6
GO term	Term	PFAM Number	P-Value	Z score	Benjamini	FDR
GO:0005524	ATP binding	112	4.9e-12	1.7	8.6e-10	8.3e-10
GO:0008569	ATP-dependent microtubule motor activity, minus-end-directed	11	6e-07	6.3	3.5e-05	3.4e-05
GO:0051959	dynein light intermediate chain binding	11	6e-07	6.3	3.5e-05	3.4e-05
GO:0045505	dynein intermediate chain binding	11	3.2e-06	5.6	0.00014	0.00013
GO:0008017	microtubule binding	16	4.1e-05	3.2	0.0014	0.0014
PFAM	Term	Count	P-Value	Fold Enrichment	Benjamini	FDR
PF12774	Hydrolytic ATP binding site of dynein motor region D1	11	6.9e-07	6.1	0.00014	0.00013
PF12796	Ankyrin repeats (3 copies)	85	8.3e-06	1.5	0.00083	0.0008
PF03302	Giardia variant-specific surface protein	56	1.8e-05	1.7	0.00087	0.00085
PF12777	Microtubule-binding stalk of dynein motor	9	2.2e-05	5.8	0.00087	0.00085
PF08393	Dynein heavy chain, N-terminal region 2	9	2.2e-05	5.8	0.00087	0.00085
PF12780	P-loop containing dynein motor region D4	7	0.00026	6	0.0077	0.0074
PF12848	ABC transporter	11	0.00027	3.7	0.0077	0.0074
PF12781	ATP-binding dynein motor region D5	7	0.00059	5.4	0.015	0.014

## Sheet: Sheet2
PFAM	Term	Count	P-Value	Fold Enrichment	Benjamini	FDR
PF12774	Hydrolytic ATP binding site of dynein motor region D1	11	6.9e-07	6.1	0.00014	0.00013
PF12796	Ankyrin repeats (3 copies)	85	8.3e-06	1.5	0.00083	0.0008
PF03302	Giardia variant-specific surface protein	56	1.8e-05	1.7	0.00087	0.00085
PF12777	Microtubule-binding stalk of dynein motor	9	2.2e-05	5.8	0.00087	0.00085
PF08393	Dynein heavy chain, N-terminal region 2	9	2.2e-05	5.8	0.00087	0.00085
PF12780	P-loop containing dynein motor region D4	7	0.00026	6	0.0077	0.0074
PF12848	ABC transporter	11	0.00027	3.7	0.0077	0.0074
PF12781	ATP-binding dynein motor region D5	7	0.00059	5.4	0.015	0.014
