# Supplementary material for: A thermo‐resistant and RNase‐sensitive cargo from Giardia duodenalis extracellular vesicles modifies the behaviour of enterobacteria
Source: J Extracell Biol. 2023 Aug 30;2(9):e109. doi: 10.1002/jex2.109 (PMC11080815; doi:10.1002/jex2.109)
Supplement: Supplementary file 7 — Supplementary Information [file JEX2-2-e109-s002.xlsx]

## Sheet: Bile
ID		From	Protein names	Gene Names
E2RU98		E2RU98	14-3-3 protein	GL50803_6430
A8W222		A8W222	26S proteasome ATPase subunit S4 (26S proteasome subunit, P45 family protein)	GL50803_113554
A8B767	E1F4N5	A8B767	26S proteasome regulatory subunit, putative	GL50803_91643
V6TG16		V6TG16	3'-phosphate/5'-hydroxy nucleic acid ligase (EC 6.5.1.8)	GL50803_23602
A8B231		A8B231	4-alpha-glucanotransferase (EC 2.4.1.25) (Amylomaltase) (Disproportionating enzyme)	GL50803_8978
E1F1R2		E1F1R2	40S ribosomal protein S21	GL50803_7082
A8B8H7		A8B8H7	40S ribosomal protein S25	GL50803_13268
A8BFE3		A8BFE3	40S ribosomal protein S4	GL50803_11359
V6TJT0		V6TJT0	40S ribosomal protein S6	GL50803_14620
E1F7W3		E1F7W3	40S ribosomal protein S7	GL50803_14329
A8B252		A8B252	40S ribosomal protein S8	GL50803_5845
A0A132NU42		A0A132NU42	40S ribosomal protein SA	GL50803_7766
A8BNT0		A8BNT0	60S acidic ribosomal protein P0	GL50803_17054
A8B6M8		A8B6M8	60S ribosomal protein L13	GL50803_14622
A8BT04		A8BT04	60S ribosomal protein L18a	GL50803_16387
A8B1T3		A8B1T3	60S ribosomal protein L27	GL50803_8462
A8BLL7		A8BLL7	60S ribosomal protein L7a	GL50803_17244
E2RU11		E2RU11	Acetyl-CoA synthetase	GL50803_13608
ACT			Actin	GL50803_40817
A8B4I3		A8B4I3	Acyl-CoA synthetase	GL50803_16667
A8BSW7		A8BSW7	ADP-ribosylation factor	GL50803_7789
A8BCC2		A8BCC2	ADP-ribosylation factor (ARF3)	GL50803_13930
A0A482ERK4		A0A482ERK4	Alcohol dehydrogenase	GL50803_13350
A8BAR6		A8BAR6	Alpha adaptin	GL50803_17304
E2RTR2		E2RTR2	Alpha-1,4 glucan phosphorylase (EC 2.4.1.1)	GL50803_6226
Q4VPQ7		Q4VPQ7	Alpha-19 giardin	GL50803_4026
E2RU57		E2RU57	Alpha-7.3 giardin	GL50803_114787
A8BNI9		A8BNI9	Alpha/beta hydrolase family protein	GL50803_9503
A8B4X8		A8B4X8	Ankyrin	GL50803_8745
A0A132NTN3		A0A132NTN3	Ankyrin repeat protein	GL50803_11720
A8B861		A8B861	Ankyrin repeat protein 1	GL50803_112557
A8B4W8		A8B4W8	Ankyrin repeat protein 1	GL50803_3746
A8BSS7		A8BSS7	Ankyrin repeat protein 1 (Protein 21.1)	GL50803_21505
A8B440		A8B440	Ankyrin repeat protein 1 (Protein 21.1)	GL50803_27925
A8B3A0		A8B3A0	Ankyrin repeat protein 1 (Protein 21.1)	GL50803_24842
A8BXE6		A8BXE6	Ankyrin repeat protein 1 (Protein 21.1)	GL50803_32778
A8BC91		A8BC91	Ankyrin repeat protein 1 (Protein 21.1)	GL50803_7375
A8BXB8		A8BXB8	Ankyrin repeat protein 1 (Protein 21.1)	GL50803_7414
A8B820		A8B820	Ankyrin repeat protein 1 (Protein 21.1)	GL50803_17060
A8B7V7		A8B7V7	Ankyrin repeat protein 1 (Protein 21.1)	GL50803_137703
A8BXV9		A8BXV9	Ankyrin repeat protein 1 (Protein 21.1)	GL50803_9030
ANXE1		ANXE1	Annexin E1	GL50803_15097
A8B9U8		A8B9U8	AP complex subunit beta	GL50803_21423
A8B9N2		A8B9N2	arginine--tRNA ligase (EC 6.1.1.19) (Arginyl-tRNA synthetase)	GL50803_10521
A8BTB7		A8BTB7	asparagine--tRNA ligase (EC 6.1.1.22)	GL50803_14375
A8BPC2		A8BPC2	aspartate--tRNA ligase (EC 6.1.1.12)	GL50803_10870
A8BS28		A8BS28	ATP-dependent RNA helicase p47, putative	GL50803_16376
A8BG41		A8BG41	ATP-dependent RNA helicase p54, putative (Putative ATP-dependent RNA helicase p54)	GL50803_2098
A8BQW1		A8BQW1	ATP-dependent RNA helicase-like protein	GL50803_15048
A8B588	V6TS23	A8B588	ATP/GTP binding protein, putative (Putative ATP/GTP binding protein)	GL50803_10370
Q962Q0		Q962Q0	Axoneme-associated protein GASP-180	GL50803_137716
A8B431		A8B431	Bip	GL50803_17121
A8B3S4		A8B3S4	BRO1-like domain-containing protein	GL50803_103709
A8BTP1		A8BTP1	C4 group specific protein	GL50803_13747
A8BQK9		A8BQK9	Calmodulin	GL50803_4883
A8BB85		A8BB85	Carbamate kinase	GL50803_16453
A8BTG7		A8BTG7	Cathepsin B (EC 3.4.22.1)	GL50803_14019
A8BWP4		A8BWP4	CBS domain-containing protein	GL50803_8692
A8BAU7	V6TFF1	A8BAU7	CCT-theta	GL50803_13500
A8BUQ4		A8BUQ4	Chaperone protein DnaJ	GL50803_15148
A8BYL1		A8BYL1	Chromosome segregation protein SMC	GL50803_13584
A8B515		A8B515	Clathrin heavy chain	GL50803_102108
A8B4T8		A8B4T8	Coatomer alpha subunit	GL50803_11953
A8B1Y6		A8B1Y6	Coatomer beta subunit	GL50803_88082
A8B8K3		A8B8K3	Cyclin	GL50803_17400
A8BHN6		A8BHN6	DbpA domain-containing protein	GL50803_21628
A8BKC0		A8BKC0	DNA damage-binding protein 1	GL50803_17332
A8BP52		A8BP52	DUF1741 domain-containing protein	GL50803_10608
E2RU04		E2RU04	Dynamin	GL50803_14373
V6TDT9		V6TDT9	Dynein heavy chain	GL50803_103059
A8B2B7		A8B2B7	Dynein heavy chain	GL50803_16804
A8BL65		A8BL65	Dynein heavy chain	GL50803_17265
V6TG00		V6TG00	Dynein heavy chain	GL50803_40496
E1EX17		E1EX17	Dynein light chain	GL50803_9848
A8BVR3		A8BVR3	Elongation factor 1-alpha	GL50803_112304,GL50803_112312
A8BFR0		A8BFR0	Elongation factor 1-gamma	GL50803_12102
A8BU59		A8BU59	Elongation factor 2	GL50803_17570
A8BL07		A8BL07	Elongation initiation factor 5C (Eukaryotic initiation factor 5C)	GL50803_7522
A8B2L6		A8B2L6	Eukaryotic peptide chain release factor subunit 1	GL50803_17190
A8BBJ1		A8BBJ1	FAD-dependent glycerol-3-phosphate dehydrogenase (Glycerol-3-phosphate dehydrogenase (EC 1.1.5.3))	GL50803_16125
A8B5M1		A8B5M1	FAD/FMN dependent oxidoreductase (NADH oxidase (EC 1.-.-.-))	GL50803_9719
A8B433		A8B433	Farnesyl diphosphate synthase	GL50803_6633
A8BDZ8		A8BDZ8	FYVE zinc finger domain-containing protein	GL50803_16653
GIA1			Giardin subunit alpha-1	GL50803_11654
GIA3		GIA3	Giardin subunit alpha-3	GL50803_11683
A8BRP6		A8BRP6	Glug domain-containing protein	GL50803_7188
A8BEZ0		A8BEZ0	glutamate--tRNA ligase (EC 6.1.1.17)	GL50803_86681
A8BT15		A8BT15	Glutamine-tRNA synthetase (Glutaminyl-tRNA synthetase (EC 6.1.1.18))	GL50803_9348
A8BSP4		A8BSP4	Glyceraldehyde-3-phosphate dehydrogenase (EC 1.2.1.12)	GL50803_6687
A8BJ21		A8BJ21	Glycogen [starch] synthase (EC 2.4.1.11)	GL50803_104031
A0A132P0J8		A0A132P0J8	GTA-1/SAM domain protein	GL50803_17090
RAN			GTP-binding nuclear protein Ran	GL50803_15869
E2RTU9		E2RTU9	GTP-binding protein Sar1	GL50803_7569
A8BYU1		A8BYU1	H(+)-transporting two-sector ATPase (EC 7.1.2.2)	GL50803_7532
A8BD15		A8BD15	Heat shock protein 70	GL50803_17432
E3WCX0		E3WCX0	Heat shock protein 90	GL50803_98054
A8BQB8		A8BQB8	Heat-shock protein, putative (Putative Heat-shock protein)	GL50803_16412
A8BEW2		A8BEW2	Helicase	GL50803_9183
A8BRY1		A8BRY1	High cysteine membrane protein Group 1	GL50803_15317
A8B2I7		A8B2I7	High cysteine membrane protein Group 2	GL50803_24880
A8B6T4		A8B6T4	Histidyl-tRNA synthetase	GL50803_22808
B0F2E7		B0F2E7	Histone H4	GL50803_135001, GL50803_135002, GL50803_135003
A8B9C0		A8B9C0	Importin beta-3 subunit	GL50803_15106
E2RU41		E2RU41	isoleucine--tRNA ligase (EC 6.1.1.5) (Isoleucyl-tRNA synthetase)	GL50803_104173
A8B313		A8B313	Kelch repeat-containing protein	GL50803_14584
E2RTY0		E2RTY0	kinase, AGC Akt	GL50803_11364
A8BRH9		A8BRH9	Kinase, CAMK CAMKL	GL50803_16235
A8B8J3		A8B8J3	Kinase, CMGC CDK	GL50803_15397
A8BZ95		A8BZ95	Kinase, CMGC CDK	GL50803_8037
A8BW38		A8BW38	Kinase, CMGC GSK	GL50803_17625
A8BFX3		A8BFX3	Kinase, NEK	GL50803_16824
A8BH18		A8BH18	Kinase, NEK	GL50803_11390
A8B8Y7		A8B8Y7	Kinase, NEK	GL50803_101534
A8BLC3		A8BLC3	Kinase, NEK	GL50803_113553
A8B932		A8B932	Kinase, NEK	GL50803_16967
A8B970		A8B970	Kinase, NEK	GL50803_137733
A8B9W0		A8B9W0	Kinase, NEK	GL50803_112518
A8BH19		A8BH19	Kinase, NEK	GL50803_15409
A8BZ76		A8BZ76	Kinase, STE STE20 (Kinase, STE STE7)	GL50803_22165
A0A132NX73		A0A132NX73	Kinase/ CMGC CDK	GL50803_16802
A8BGG4		A8BGG4	Leucine-rich repeat protein 1 virus receptor protein	GL50803_5795
A8BND4	E1F3Z6	A8BND4	Long chain fatty acid CoA ligase 5 (EC 6.2.1.3)	GL50803_9062
A8B690	E1F6B4	A8B690	Long chain fatty acid CoA ligase, putative (Putative Long chain fatty acid CoA ligase)	GL50803_113892
A0A132NX02		A0A132NX02	LSU ribosomal protein L13P/L13a	GL50803_11247
V6TV48		V6TV48	LSU ribosomal protein L22E	GL50803_16044
V6TDY1		V6TDY1	LSU ribosomal protein L30E	GL50803_14321
V6T9U7		V6T9U7	LSU ribosomal protein L36E	GL50803_16114
A8BEL5		A8BEL5	Lysine--tRNA ligase (EC 6.1.1.6) (Lysyl-tRNA synthetase)	GL50803_16766
A8B5T0		A8B5T0	Manganese-dependent inorganic pyrophosphatase, putative (EC 3.6.1.1) (Putative Manganese-dependent inorganic pyrophosphatase)	GL50803_8074
A8BS66	V6TB90	A8BS66	Mitogen-activated protein kinase (EC 2.7.11.24)	GL50803_22850
A8BCJ6		A8BCJ6	MMS19 nucleotide excision repair protein	GL50803_22543
A8BBZ9		A8BBZ9	Molybdopterin biosynthesis MoeB protein	GL50803_11436
A8BYU8		A8BYU8	MYND-type domain-containing protein	GL50803_14475
A8BA81		A8BA81	N-acetyltransferase domain-containing protein	GL50803_40067
A8BCS2		A8BCS2	NADH oxidase lateral transfer candidate	GL50803_33769
A8BUI2		A8BUI2	Non-specific serine/threonine protein kinase	GL50803_4266
A8BMM8		A8BMM8	Nucleolar GTP-binding protein 1	GL50803_16371
A8BBN0		A8BBN0	Nucleolar protein NOP5	GL50803_5359
A8BFD3		A8BFD3	Ornithine decarboxylase (EC 4.1.1.17)	GL50803_94582
E3WCX1		E3WCX1	Outer-arm dynein beta	GL50803_17243
A8BKW6		A8BKW6	PCI domain-containing protein	GL50803_16929
A8BK50		A8BK50	peptidylprolyl isomerase (EC 5.2.1.8)	GL50803_10570
A8B4S2		A8B4S2	Periodic tryptophan protein 1, putative	GL50803_15531
A8BZP3		A8BZP3	phenylalanine--tRNA ligase (EC 6.1.1.20)	GL50803_12162
A8BGV6		A8BGV6	Phosphoglycerate kinase (EC 2.7.2.3)	GL50803_90872
A8BTQ0		A8BTQ0	Phospholipase B-like (EC 3.1.1.-)	GL50803_93548
A8BD37		A8BD37	Phosphorylase B kinase gamma catalytic chain (EC 2.7.11.19)	GL50803_10698
A8BIU1		A8BIU1	Proliferating cell nuclear antigen	GL50803_6564
A8BU55		A8BU55	Protein 21.1	GL50803_17568
A8B3I4		A8B3I4	Protein disulfide isomerase PDI4	GL50803_103713
A8BAK9		A8BAK9	Protein phosphatase 2A B' regulatory subunit Wdb1	GL50803_16443
A0A132NS47	V6TKP1,V6TV51	A0A132NS47	Protein phosphatase 2C	GL50803_14404
A8BJL0		A8BJL0	Protein phosphatase PP2A regulatory subunit A	GL50803_16567
Q8T4M7		Q8T4M7	Putative adaptor protein complex medium subunit	GL50803_8917
V6TCE8		V6TCE8	Putative GTPase,TGS domain protein	GL50803_16200
V6TH75		V6TH75	Putative p23-like domain protein	GL50803_10429
V6TI50		V6TI50	Putative snoRNA binding domain protein	GL50803_10577
V6TCP3		V6TCP3	Putative SUN domain protein	GL50803_61270
V6TEC7		V6TEC7	Putative TCP-1/cpn60 chaperonin family protein	GL50803_10231
A8B6X3		A8B6X3	Putative Translation initiation factor eIF-4A (Translation initiation factor eIF-4A, putative)	GL50803_10255
A8BW44		A8BW44	Pyruvate kinase (EC 2.7.1.40)	GL50803_3206
A8B852	V6U1R8	A8B852	Pyruvate-flavodoxin oxidoreductase (EC 1.-.-.-)	GL50803_17063
A8BQ26		A8BQ26	Pyruvate, phosphate dikinase (EC 2.7.9.1)	GL50803_9909
A8BGT6		A8BGT6	Rab GDP dissociation inhibitor	GL50803_11495
E2RU48		E2RU48	Rab11	GL50803_1695
E2RTZ2		E2RTZ2	Rab1a	GL50803_9558
E1F134		E1F134	Rab2a	GL50803_15567
A0A132NU65		A0A132NU65	Rab2b/ Small GTPase	GL50803_16636
A8BPK1		A8BPK1	Rac/Rho-like protein	GL50803_8496
A8B772		A8B772	Reticulon-like protein	GL50803_7244
A8B481		A8B481	Ribosomal L38e	GL50803_34093
A8BM86		A8BM86	Ribosomal protein L10	GL50803_10428
E2RU33		E2RU33	Ribosomal protein L10a	GL50803_1345
A8B8F8		A8B8F8	Ribosomal protein L12	GL50803_14938
A8B4F8	V6TA80	A8B4F8	Ribosomal protein L14	GL50803_14091
A0A132NNJ2		A0A132NNJ2	Ribosomal protein L15	GL50803_8001
A8B4T7		A8B4T7	Ribosomal protein L18	GL50803_11950
E1F4R1		E1F4R1	Ribosomal protein L2	GL50803_16086
A8B2Q4		A8B2Q4	Ribosomal protein L21	GL50803_15520
A8BMP6		A8BMP6	Ribosomal protein L23A	GL50803_7870
A8BRH7		A8BRH7	Ribosomal protein L24A	GL50803_19003
A8BFT3		A8BFT3	Ribosomal protein L26	GL50803_15046
A8BZ78		A8BZ78	Ribosomal protein L27a	GL50803_16310
A8BRZ3		A8BRZ3	Ribosomal protein L3	GL50803_16525
A8BMD9		A8BMD9	Ribosomal protein L32	GL50803_14049
A8BKK5		A8BKK5	Ribosomal protein L35a	GL50803_5947
A8B7H8		A8B7H8	Ribosomal protein L4	GL50803_17547
E2RU47		E2RU47	Ribosomal protein L5	GL50803_17395
A8BNT5		A8BNT5	Ribosomal protein L6 (Ribosomal protein L9)	GL50803_17056
E1F449		E1F449	Ribosomal protein L7	GL50803_19436
A8BCP0		A8BCP0	Ribosomal protein P2	GL50803_16588
A8BUG8		A8BUG8	Ribosomal protein S12	GL50803_33862
E1F2X1		E1F2X1	Ribosomal protein S14	GL50803_7878
A8BBP3		A8BBP3	Ribosomal protein S15	GL50803_15260
E1EWM9		E1EWM9	Ribosomal protein S16	GL50803_4652
A8BMZ1		A8BMZ1	Ribosomal protein S2	GL50803_8118
A8B4G0		A8B4G0	Ribosomal protein S20	GL50803_6022
A8B593		A8B593	Ribosomal protein S24	GL50803_10367
A8BJL1		A8BJL1	Ribosomal protein S27	GL50803_10780
A8B8Z2		A8B8Z2	Ribosomal protein S3	GL50803_7999
A8BZD3		A8BZD3	Ribosomal protein S5	GL50803_12981
A8BKS8		A8BKS8	Ribosomal protein S9	GL50803_4547
A8BL74		A8BL74	Ribosome biogenesis protein	GL50803_9861
A8BWU7		A8BWU7	RNA polymerase I-specific transcription initiation factor RRN3	GL50803_24279
A8BBV4		A8BBV4	RNA recognition motif family protein	GL50803_7204
E2RTS3	E1EX41	E2RTS3	RNase L inhibitor	GL50803_7662
A8BGC8		A8BGC8	RuvB-like helicase (EC 3.6.4.12)	GL50803_9825
A8BU40		A8BU40	RuvB-like helicase (EC 3.6.4.12)	GL50803_17565
C6LQX3		C6LQX3	SALP-1	GL50803_4410
A0A132NSI5		A0A132NSI5	SAS-6_N domain-containing protein	GL50803_14874
A8BGZ9		A8BGZ9	Senescence domain-containing protein	GL50803_11380
A8BYY5		A8BYY5	Ser/Thr phosphatase 2A regulatory subunit A (Ser/Thr phosphatase 2A, 65kDa reg sub A)	GL50803_7439
V6TW43	E9M2K3	V6TW43	Serine/threonine-protein kinase NEK	GL50803_17231
A8B747		A8B747	Serine/threonine-protein phosphatase (EC 3.1.3.16)	GL50803_15214
A8BED3		A8BED3	Serine/threonine-protein phosphatase (EC 3.1.3.16)	GL50803_5010
A8B4W2		A8B4W2	Serine/threonine-protein phosphatase (EC 3.1.3.16)	GL50803_14568
A8BD05		A8BD05	Serine/threonine-protein phosphatase 2A 55 kDa regulatory subunit B	GL50803_4079
A8BLW4		A8BLW4	SGF29 C-terminal domain-containing protein	GL50803_6330
A0A132NS75	V6T9I6	A0A132NS75	SSU ribosomal protein S12P/S23	GL50803_14699
A0A132NPD0		A0A132NPD0	SSU ribosomal protein S18P	GL50803_15551
V6TFI0		V6TFI0	SSU ribosomal protein S8P	GL50803_15228
E2RTR0		E2RTR0	T-complex protein 1 subunit alpha (CCT-alpha)	GL50803_91919
A8BFG4		A8BFG4	T-complex protein 1 subunit delta	GL50803_17482
E2RTV1		E2RTV1	T-complex protein 1 subunit epsilon (CCT-epsilon)	GL50803_11992
A8BBI5		A8BBI5	T-complex protein 1 subunit eta (TCP-1-eta) (CCT-eta)	GL50803_16124
A8BZA2		A8BZA2	Tenascin-like (Tenascin-like protein)	GL50803_95162
A8BFR5		A8BFR5	Threonine dehydratase (Threonine dehydratase lateral transfer candidate (EC 4.3.1.19))	GL50803_12108
V6TND2		V6TND2	TPR_REGION domain-containing protein	GL50803_7035
A8BZ22		A8BZ22	Translation elongation factor (Translation elongation factor 1-beta)	GL50803_13561
A8BSW0		A8BSW0	Transmembrane protein	GL50803_86468
V6TJ45		V6TJ45	TSPc domain-containing protein	GL50803_16507
A0A132P0L0		A0A132P0L0	Tubulin alpha chain	GL50803_103676,GL50803_112079
E1F780		E1F780	Tubulin beta chain	GL50803_136021,GL50803_136020,GL50803_101291
A8BJ08		A8BJ08	Ubiquitin	GL50803_7110
A8BBP6		A8BBP6	Ubiquitin-conjugating enzyme E1	GL50803_10661
A8BAA3		A8BAA3	Ubiquitinyl hydrolase 1	GL50803_94463
A8BIZ7		A8BIZ7	Uridine kinase (EC 2.7.1.48)	GL50803_16549
A8BB76		A8BB76	V-type proton ATPase subunit C	GL50803_87058
A8BHG1		A8BHG1	Vacuolar ATP synthase subunit H (EC 3.6.3.14)	GL50803_14961
A8BY01		A8BY01	Vacuolar protein sorting 26, putative	GL50803_100864
E2RU45		E2RU45	Vacuolar protein sorting 35	GL50803_23833
A8BXH2		A8BXH2	Vesicle-fusing ATPase (EC 3.6.4.6)	GL50803_114776
A8BZZ4		A8BZZ4	Vesicle-fusing ATPase (EC 3.6.4.6)	GL50803_112681
A8BTV4		A8BTV4	VSP	GL50803_137612
A8BWK0		A8BWK0	WASH complex subunit 7	GL50803_9573
A8B6Z3		A8B6Z3	WD-40 repeat protein family (WD40 repeat protein)	GL50803_10822
A8BK79		A8BK79	Xaa-Pro dipeptidase	GL50803_17327
V6TCW5		V6TCW5	Zn-dependent peptidase	GL50803_9508
A8BNL1		A8BNL1	ZPR1 (Zinc finger protein ZPR1)	GL50803_8842

## Sheet: Control
ID		From	Protein names	Gene Names
E2RU98		E2RU98	14-3-3 protein	GL50803_6430
A8W222		A8W222	26S proteasome ATPase subunit S4 (26S proteasome subunit, P45 family protein)	GL50803_113554
A8B767	E1F4N5	A8B767	26S proteasome regulatory subunit, putative	GL50803_91643
A8B231		A8B231	4-alpha-glucanotransferase (EC 2.4.1.25) (Amylomaltase) (Disproportionating enzyme)	GL50803_8978
E1F1R2		E1F1R2	40S ribosomal protein S21	GL50803_7082
A8B8H7		A8B8H7	40S ribosomal protein S25	GL50803_13268
A8BFE3		A8BFE3	40S ribosomal protein S4	GL50803_11359
V6TJT0		V6TJT0	40S ribosomal protein S6	GL50803_14620
E1F7W3		E1F7W3	40S ribosomal protein S7	GL50803_14329
A8B252		A8B252	40S ribosomal protein S8	GL50803_5845
A0A132NU42		A0A132NU42	40S ribosomal protein SA	GL50803_7766
A8BNT0		A8BNT0	60S acidic ribosomal protein P0	GL50803_17054
A8B6M8		A8B6M8	60S ribosomal protein L13	GL50803_14622
A8BT04		A8BT04	60S ribosomal protein L18a	GL50803_16387
A8B1T3		A8B1T3	60S ribosomal protein L27	GL50803_8462
A8BLL7		A8BLL7	60S ribosomal protein L7a	GL50803_17244
E2RU11		E2RU11	Acetyl-CoA synthetase	GL50803_13608
ACT			Actin	GL50803_40817
A8B4I3		A8B4I3	Acyl-CoA synthetase	GL50803_16667
A8BSW7		A8BSW7	ADP-ribosylation factor	GL50803_7789
A0A482ERK4		A0A482ERK4	Alcohol dehydrogenase	GL50803_13350
A8BAR6		A8BAR6	Alpha adaptin	GL50803_17304
E2RTR2		E2RTR2	Alpha-1,4 glucan phosphorylase (EC 2.4.1.1)	GL50803_6226
Q4VPQ7		Q4VPQ7	Alpha-19 giardin	GL50803_4026
E2RU57		E2RU57	Alpha-7.3 giardin	GL50803_114787
A8BNI9		A8BNI9	Alpha/beta hydrolase family protein	GL50803_9503
A8B861		A8B861	Ankyrin repeat protein 1	GL50803_112557
A8BSS7		A8BSS7	Ankyrin repeat protein 1 (Protein 21.1)	GL50803_21505
A8B440		A8B440	Ankyrin repeat protein 1 (Protein 21.1)	GL50803_27925
A8B3A0		A8B3A0	Ankyrin repeat protein 1 (Protein 21.1)	GL50803_24842
A8BXE6		A8BXE6	Ankyrin repeat protein 1 (Protein 21.1)	GL50803_32778
A8BC91		A8BC91	Ankyrin repeat protein 1 (Protein 21.1)	GL50803_7375
A8BXB8		A8BXB8	Ankyrin repeat protein 1 (Protein 21.1)	GL50803_7414
A8B820		A8B820	Ankyrin repeat protein 1 (Protein 21.1)	GL50803_17060
A8B7V7		A8B7V7	Ankyrin repeat protein 1 (Protein 21.1)	GL50803_137703
ANXE1		ANXE1	Annexin E1	GL50803_15097
A8B9U8		A8B9U8	AP complex subunit beta	GL50803_21423
A8B9N2		A8B9N2	arginine--tRNA ligase (EC 6.1.1.19) (Arginyl-tRNA synthetase)	GL50803_10521
A8BPC2		A8BPC2	aspartate--tRNA ligase (EC 6.1.1.12)	GL50803_10870
A8BS28		A8BS28	ATP-dependent RNA helicase p47, putative	GL50803_16376
A8BG41		A8BG41	ATP-dependent RNA helicase p54, putative (Putative ATP-dependent RNA helicase p54)	GL50803_2098
A8BQW1		A8BQW1	ATP-dependent RNA helicase-like protein	GL50803_15048
Q962Q0		Q962Q0	Axoneme-associated protein GASP-180	GL50803_137716
A8B3S4		A8B3S4	BRO1-like domain-containing protein	GL50803_103709
A8BQK9		A8BQK9	Calmodulin	GL50803_4883
A8BB85		A8BB85	Carbamate kinase	GL50803_16453
A8BTG7		A8BTG7	Cathepsin B (EC 3.4.22.1)	GL50803_14019
A8BWP4		A8BWP4	CBS domain-containing protein	GL50803_8692
A8BAU7	V6TFF1	A8BAU7	CCT-theta	GL50803_13500
A8BUQ4		A8BUQ4	Chaperone protein DnaJ	GL50803_15148
A8BYL1		A8BYL1	Chromosome segregation protein SMC	GL50803_13584
A8B515		A8B515	Clathrin heavy chain	GL50803_102108
A8B8K3		A8B8K3	Cyclin	GL50803_17400
A8BHN6		A8BHN6	DbpA domain-containing protein	GL50803_21628
A8BKC0		A8BKC0	DNA damage-binding protein 1	GL50803_17332
E2RU04		E2RU04	Dynamin	GL50803_14373
V6TDT9		V6TDT9	Dynein heavy chain	GL50803_103059
A8B2B7		A8B2B7	Dynein heavy chain	GL50803_16804
A8BL65		A8BL65	Dynein heavy chain	GL50803_17265
V6TG00		V6TG00	Dynein heavy chain	GL50803_40496
A8BVR3		A8BVR3	Elongation factor 1-alpha	GL50803_112304,GL50803_112312
A8BFR0		A8BFR0	Elongation factor 1-gamma	GL50803_12102
A8BU59		A8BU59	Elongation factor 2	GL50803_17570
A8B2L6		A8B2L6	Eukaryotic peptide chain release factor subunit 1	GL50803_17190
A8BBJ1		A8BBJ1	FAD-dependent glycerol-3-phosphate dehydrogenase (Glycerol-3-phosphate dehydrogenase (EC 1.1.5.3))	GL50803_16125
A8B5M1		A8B5M1	FAD/FMN dependent oxidoreductase (NADH oxidase (EC 1.-.-.-))	GL50803_9719
A8B433		A8B433	Farnesyl diphosphate synthase	GL50803_6633
A8BDZ8		A8BDZ8	FYVE zinc finger domain-containing protein	GL50803_16653
GIA1			Giardin subunit alpha-1	GL50803_11654
GIA3		GIA3	Giardin subunit alpha-3	GL50803_11683
A8BEZ0		A8BEZ0	glutamate--tRNA ligase (EC 6.1.1.17)	GL50803_86681
A8BT15		A8BT15	Glutamine-tRNA synthetase (Glutaminyl-tRNA synthetase (EC 6.1.1.18))	GL50803_9348
A8BSP4		A8BSP4	Glyceraldehyde-3-phosphate dehydrogenase (EC 1.2.1.12)	GL50803_6687
A8BJ21		A8BJ21	Glycogen [starch] synthase (EC 2.4.1.11)	GL50803_104031
RAN			GTP-binding nuclear protein Ran	GL50803_15869
E2RTU9		E2RTU9	GTP-binding protein Sar1	GL50803_7569
A8BYU1		A8BYU1	H(+)-transporting two-sector ATPase (EC 7.1.2.2)	GL50803_7532
A8BD15		A8BD15	Heat shock protein 70	GL50803_17432
E3WCX0		E3WCX0	Heat shock protein 90	GL50803_98054
A8BQB8		A8BQB8	Heat-shock protein, putative (Putative Heat-shock protein)	GL50803_16412
A8BEW2		A8BEW2	Helicase	GL50803_9183
A8B2I7		A8B2I7	High cysteine membrane protein Group 2	GL50803_24880
B0F2E7		B0F2E7	Histone H4	GL50803_135001, GL50803_135002, GL50803_135003
A8B9C0		A8B9C0	Importin beta-3 subunit	GL50803_15106
A8B313		A8B313	Kelch repeat-containing protein	GL50803_14584
E2RTY0		E2RTY0	kinase, AGC Akt	GL50803_11364
A8BRH9		A8BRH9	Kinase, CAMK CAMKL	GL50803_16235
A8B8J3		A8B8J3	Kinase, CMGC CDK	GL50803_15397
A8BW38		A8BW38	Kinase, CMGC GSK	GL50803_17625
A8BFX3		A8BFX3	Kinase, NEK	GL50803_16824
A8BH18		A8BH18	Kinase, NEK	GL50803_11390
A8B8Y7		A8B8Y7	Kinase, NEK	GL50803_101534
A8BLC3		A8BLC3	Kinase, NEK	GL50803_113553
A8B932		A8B932	Kinase, NEK	GL50803_16967
A8B970		A8B970	Kinase, NEK	GL50803_137733
A8B9W0		A8B9W0	Kinase, NEK	GL50803_112518
A8BH19		A8BH19	Kinase, NEK	GL50803_15409
A8BZ76		A8BZ76	Kinase, STE STE20 (Kinase, STE STE7)	GL50803_22165
A0A132NX73		A0A132NX73	Kinase/ CMGC CDK	GL50803_16802
A8BGG4		A8BGG4	Leucine-rich repeat protein 1 virus receptor protein	GL50803_5795
A8BND4	E1F3Z6	A8BND4	Long chain fatty acid CoA ligase 5 (EC 6.2.1.3)	GL50803_9062
A8B690	E1F6B4	A8B690	Long chain fatty acid CoA ligase, putative (Putative Long chain fatty acid CoA ligase)	GL50803_113892
A0A132NX02		A0A132NX02	LSU ribosomal protein L13P/L13a	GL50803_11247
V6TV48		V6TV48	LSU ribosomal protein L22E	GL50803_16044
V6TDY1		V6TDY1	LSU ribosomal protein L30E	GL50803_14321
V6T9U7		V6T9U7	LSU ribosomal protein L36E	GL50803_16114
A8BS66	V6TB90	A8BS66	Mitogen-activated protein kinase (EC 2.7.11.24)	GL50803_22850
A8BCJ6		A8BCJ6	MMS19 nucleotide excision repair protein	GL50803_22543
A8BYU8		A8BYU8	MYND-type domain-containing protein	GL50803_14475
A8BCS2		A8BCS2	NADH oxidase lateral transfer candidate	GL50803_33769
A8BUI2		A8BUI2	Non-specific serine/threonine protein kinase	GL50803_4266
A8BFD3		A8BFD3	Ornithine decarboxylase (EC 4.1.1.17)	GL50803_94582
E3WCX1		E3WCX1	Outer-arm dynein beta	GL50803_17243
A8BK50		A8BK50	peptidylprolyl isomerase (EC 5.2.1.8)	GL50803_10570
A8B4S2		A8B4S2	Periodic tryptophan protein 1, putative	GL50803_15531
A8BZP3		A8BZP3	phenylalanine--tRNA ligase (EC 6.1.1.20)	GL50803_12162
A8BGV6		A8BGV6	Phosphoglycerate kinase (EC 2.7.2.3)	GL50803_90872
A8BTQ0		A8BTQ0	Phospholipase B-like (EC 3.1.1.-)	GL50803_93548
A8BD37		A8BD37	Phosphorylase B kinase gamma catalytic chain (EC 2.7.11.19)	GL50803_10698
A8BIU1		A8BIU1	Proliferating cell nuclear antigen	GL50803_6564
A8BU55		A8BU55	Protein 21.1	GL50803_17568
A8B3I4		A8B3I4	Protein disulfide isomerase PDI4	GL50803_103713
A8BAK9		A8BAK9	Protein phosphatase 2A B' regulatory subunit Wdb1	GL50803_16443
A0A132NS47	V6TKP1,V6TV51	A0A132NS47	Protein phosphatase 2C	GL50803_14404
A8BJL0		A8BJL0	Protein phosphatase PP2A regulatory subunit A	GL50803_16567
Q8T4M7		Q8T4M7	Putative adaptor protein complex medium subunit	GL50803_8917
V6TH75		V6TH75	Putative p23-like domain protein	GL50803_10429
V6TEC7		V6TEC7	Putative TCP-1/cpn60 chaperonin family protein	GL50803_10231
A8B6X3		A8B6X3	Putative Translation initiation factor eIF-4A (Translation initiation factor eIF-4A, putative)	GL50803_10255
A8BW44		A8BW44	Pyruvate kinase (EC 2.7.1.40)	GL50803_3206
A8B852	V6U1R8	A8B852	Pyruvate-flavodoxin oxidoreductase (EC 1.-.-.-)	GL50803_17063
A8BQ26		A8BQ26	Pyruvate, phosphate dikinase (EC 2.7.9.1)	GL50803_9909
E2RU48		E2RU48	Rab11	GL50803_1695
E1F134		E1F134	Rab2a	GL50803_15567
A8B481		A8B481	Ribosomal L38e	GL50803_34093
A8BM86		A8BM86	Ribosomal protein L10	GL50803_10428
E2RU33		E2RU33	Ribosomal protein L10a	GL50803_1345
A8B8F8		A8B8F8	Ribosomal protein L12	GL50803_14938
A8B4F8	V6TA80	A8B4F8	Ribosomal protein L14	GL50803_14091
A0A132NNJ2		A0A132NNJ2	Ribosomal protein L15	GL50803_8001
A8B4T7		A8B4T7	Ribosomal protein L18	GL50803_11950
E1F4R1		E1F4R1	Ribosomal protein L2	GL50803_16086
A8B2Q4		A8B2Q4	Ribosomal protein L21	GL50803_15520
A8BMP6		A8BMP6	Ribosomal protein L23A	GL50803_7870
A8BRH7		A8BRH7	Ribosomal protein L24A	GL50803_19003
A8BFT3		A8BFT3	Ribosomal protein L26	GL50803_15046
A8BZ78		A8BZ78	Ribosomal protein L27a	GL50803_16310
A8BRZ3		A8BRZ3	Ribosomal protein L3	GL50803_16525
A8BMD9		A8BMD9	Ribosomal protein L32	GL50803_14049
A8BKK5		A8BKK5	Ribosomal protein L35a	GL50803_5947
A8B7H8		A8B7H8	Ribosomal protein L4	GL50803_17547
E2RU47		E2RU47	Ribosomal protein L5	GL50803_17395
A8BNT5		A8BNT5	Ribosomal protein L6 (Ribosomal protein L9)	GL50803_17056
E1F449		E1F449	Ribosomal protein L7	GL50803_19436
A8BCP0		A8BCP0	Ribosomal protein P2	GL50803_16588
A8BUG8		A8BUG8	Ribosomal protein S12	GL50803_33862
E1F2X1		E1F2X1	Ribosomal protein S14	GL50803_7878
A8BBP3		A8BBP3	Ribosomal protein S15	GL50803_15260
E1EWM9		E1EWM9	Ribosomal protein S16	GL50803_4652
A8BMZ1		A8BMZ1	Ribosomal protein S2	GL50803_8118
A8B4G0		A8B4G0	Ribosomal protein S20	GL50803_6022
A8B593		A8B593	Ribosomal protein S24	GL50803_10367
A8B8Z2		A8B8Z2	Ribosomal protein S3	GL50803_7999
A8BZD3		A8BZD3	Ribosomal protein S5	GL50803_12981
A8BKS8		A8BKS8	Ribosomal protein S9	GL50803_4547
A8BL74		A8BL74	Ribosome biogenesis protein	GL50803_9861
A8BBV4		A8BBV4	RNA recognition motif family protein	GL50803_7204
E2RTS3	E1EX41	E2RTS3	RNase L inhibitor	GL50803_7662
A8BGC8		A8BGC8	RuvB-like helicase (EC 3.6.4.12)	GL50803_9825
A8BU40		A8BU40	RuvB-like helicase (EC 3.6.4.12)	GL50803_17565
C6LQX3		C6LQX3	SALP-1	GL50803_4410
A8BGZ9		A8BGZ9	Senescence domain-containing protein	GL50803_11380
A8BYY5		A8BYY5	Ser/Thr phosphatase 2A regulatory subunit A (Ser/Thr phosphatase 2A, 65kDa reg sub A)	GL50803_7439
A8B747		A8B747	Serine/threonine-protein phosphatase (EC 3.1.3.16)	GL50803_15214
A8BED3		A8BED3	Serine/threonine-protein phosphatase (EC 3.1.3.16)	GL50803_5010
A8BLW4		A8BLW4	SGF29 C-terminal domain-containing protein	GL50803_6330
A0A132NS75	V6T9I6	A0A132NS75	SSU ribosomal protein S12P/S23	GL50803_14699
A0A132NPD0		A0A132NPD0	SSU ribosomal protein S18P	GL50803_15551
V6TFI0		V6TFI0	SSU ribosomal protein S8P	GL50803_15228
E2RTR0		E2RTR0	T-complex protein 1 subunit alpha (CCT-alpha)	GL50803_91919
A8BFG4		A8BFG4	T-complex protein 1 subunit delta	GL50803_17482
E2RTV1		E2RTV1	T-complex protein 1 subunit epsilon (CCT-epsilon)	GL50803_11992
A8BBI5		A8BBI5	T-complex protein 1 subunit eta (TCP-1-eta) (CCT-eta)	GL50803_16124
A8BZA2		A8BZA2	Tenascin-like (Tenascin-like protein)	GL50803_95162
A8BFR5		A8BFR5	Threonine dehydratase (Threonine dehydratase lateral transfer candidate (EC 4.3.1.19))	GL50803_12108
A8BZ22		A8BZ22	Translation elongation factor (Translation elongation factor 1-beta)	GL50803_13561
A0A132P0L0		A0A132P0L0	Tubulin alpha chain	GL50803_103676,GL50803_112079
E1F780		E1F780	Tubulin beta chain	GL50803_136021,GL50803_136020,GL50803_101291
A8BJ08		A8BJ08	Ubiquitin	GL50803_7110
A8BBP6		A8BBP6	Ubiquitin-conjugating enzyme E1	GL50803_10661
A8BAA3		A8BAA3	Ubiquitinyl hydrolase 1	GL50803_94463
A8BIZ7		A8BIZ7	Uridine kinase (EC 2.7.1.48)	GL50803_16549
A8BB76		A8BB76	V-type proton ATPase subunit C	GL50803_87058
A8BHG1		A8BHG1	Vacuolar ATP synthase subunit H (EC 3.6.3.14)	GL50803_14961
E2RU45		E2RU45	Vacuolar protein sorting 35	GL50803_23833
A8BXH2		A8BXH2	Vesicle-fusing ATPase (EC 3.6.4.6)	GL50803_114776
A8BZZ4		A8BZZ4	Vesicle-fusing ATPase (EC 3.6.4.6)	GL50803_112681
A8BTV4		A8BTV4	VSP	GL50803_137612
A8BWK0		A8BWK0	WASH complex subunit 7	GL50803_9573
A8BK79		A8BK79	Xaa-Pro dipeptidase	GL50803_17327
V6TCW5		V6TCW5	Zn-dependent peptidase	GL50803_9508
A8BGU7		A8BGU7	20S proteasome alpha subunit 7 (EC 3.4.25.1)	GL50803_11486
A8BN33		A8BN33	26S protease regulatory subunit 6A	GL50803_4365
A8BEY6		A8BEY6	26S protease regulatory subunit 7	GL50803_86683
A8BN51		A8BN51	26S proteasome non-ATPase regulatory subunit 2	GL50803_33166
A0A132NRH2		A0A132NRH2	40S ribosomal protein S26	GL50803_17364
V6TZE9		V6TZE9	ABC-type metal ion transporter	GL50803_115052
A0A1W6FXJ7		A0A1W6FXJ7	Actin	GL50803_40817
E2RU96		E2RU96	Alpha-10 giardin	GL50803_5649
A8BEJ1		A8BEJ1	Aminoacyl-histidine dipeptidase (EC 3.4.13.-)	GL50803_15832
A8B6J2		A8B6J2	ANK_REP_REGION domain-containing protein	GL50803_26364
A8BQQ3		A8BQQ3	Ankyrin repeat protein 1 (Protein 21.1)	GL50803_8174
A8B821		A8B821	Ankyrin repeat protein 1 (Protein 21.1)	GL50803_11164
A8BQI0		A8BQI0	Axoneme central apparatus protein	GL50803_16202
A8BZ83		A8BZ83	Centromere/microtubule binding protein CBF5	GL50803_16311
A8BE60		A8BE60	Chaperone protein dnaJ	GL50803_9751
A8BQU9		A8BQU9	Chaperone protein DnaJ (Chaperone protein DnaJ subfamily A)	GL50803_9808
A8BFI3		A8BFI3	CNH domain-containing protein	GL50803_3007
A8BRN9		A8BRN9	Coiled-coil domain-containing protein	GL50803_6171
O97448		O97448	Cysteine-rich protein	GL50803_38901
A8BCR6		A8BCR6	Cytosolic HSP70 (Cytosolic heat shock protein 70)	GL50803_88765
V6TA91		V6TA91	DEAD-box helicase family protein	GL50803_153251
E2RTV5		E2RTV5	Disc-associated protein	GL50803_16424
A8BYL5		A8BYL5	Dpy-30 motif-containing protein	GL50803_95787
A0A132NNZ2		A0A132NNZ2	DUF4821 domain-containing protein	GL50803_6725
A8BM39		A8BM39	Dynein intermediate chain	GL50803_33218
A8BT37		A8BT37	Dynein intermediate chain	GL50803_6939
A8BXI4		A8BXI4	Dynein-like protein	GL50803_15460
A8BEZ3		A8BEZ3	EST1_DNA_bind domain-containing protein	GL50803_86680
A8B4T4		A8B4T4	Eukaryotic translation initiation factor 5	GL50803_15538
A8BCE5		A8BCE5	Flagellar exit site protein (p115, putative)	GL50803_8855
A8B9S8		A8B9S8	G1 to S phase transition protein 1, putative (Selenocysteine-specific translation elongation factor)	GL50803_17460
C6M0E4		C6M0E4	Gamma giardin	GL50803_4532
GIA2		GIA2	Giardin subunit alpha-2	GL50803_7796
A8BK58		A8BK58	Glucose regulated protein 94 / Heat shock protein 90 (Grp94/Hsp90)	GL50803_15247
A8B6E0		A8B6E0	Helicase	GL50803_6283
A8B8A9		A8B8A9	Histone chaperone Rttp106-like family protein	GL50803_6671
Q1W281		Q1W281	Histone H4	GL50803_135003
A8BML4		A8BML4	Homing endonuclease	GL50803_4149
A8B296		A8B296	IFT complex B (Intraflagellar transport protein IFT81)	GL50803_15428
A8BE61		A8BE61	Intraflagellar transport protein IFT74/72 (Intraflagellar transport protein component IFT74/72)	GL50803_9750
E2RTR4		E2RTR4	Kinase, AGC PKA	GL50803_86444
A8BHW1		A8BHW1	Kinase, CAMK CAMKL	GL50803_16034
A8BDZ5		A8BDZ5	Kinase, NEK	GL50803_5346
A8B6P4		A8B6P4	Kinase, NEK	GL50803_87677
E1EZC0		E1EZC0	Kinase, NEK	GL50803_114192
A8BDH0		A8BDH0	Kinase, NEK	GL50803_9421
A0A132NYC7		A0A132NYC7	Kinase/ NEK / Serine/threonine protein kinase	GL50803_95593
E1EZU9		E1EZU9	Kinesin-like protein	GL50803_16945
A8BBC6		A8BBC6	L-serine dehydratase (EC 4.3.1.17)	GL50803_24662
A8BQV2		A8BQV2	La ribonucleoprotein, putative (Putative La ribonucleoprotein)	GL50803_9803
A8B344		A8B344	Liver stage antigen-like protein (PX domain-containing protein)	GL50803_16595
A8BT18		A8BT18	Long chain fatty acid CoA ligase 5 (EC 6.2.1.3)	GL50803_21118
V6TNF0		V6TNF0	methionine--tRNA ligase (EC 6.1.1.10)	GL50803_22204
A8BIQ0		A8BIQ0	Neurogenic locus Notch protein	GL50803_16322
A8BLA6		A8BLA6	Nucleoside diphosphate kinase (EC 2.7.4.6)	GL50803_14135
E2RTT6		E2RTT6	Ornithine carbamoyltransferase (EC 2.1.3.3)	GL50803_10311
A8BAF3		A8BAF3	peptidylprolyl isomerase (EC 5.2.1.8)	GL50803_3643
E1EXN3		E1EXN3	Phosphatidylinositol transfer protein alpha isoform	GL50803_4197
A8BZV6		A8BZV6	Protein 21.1	GL50803_114671
E2RTZ3		E2RTZ3	Protein disulfide isomerase PDI2	GL50803_9413
O97451		O97451	Protein disulfide isomerase-1	GL50803_29487
V6TBK2		V6TBK2	Protein-serine/threonine phosphatase	GL50803_2107
V6T8N0		V6T8N0	Putative ankyrin repeat protein	GL50803_153327
Q24982		Q24982	Pyruvate:ferredoxin oxidoreductase	GL50803_114609
V6TF17		V6TF17	RanBD1 domain-containing protein	GL50803_154456
E1F4K8		E1F4K8	Ribosomal protein L23	GL50803_10091
A8BRG7		A8BRG7	Ribosomal protein L35	GL50803_6133
A8BKF1		A8BKF1	Ribosomal protein P1B	GL50803_17337
A8BRX3		A8BRX3	Ribosomal protein S10B	GL50803_10919
A8BE02		A8BE02	Ribosomal protein S13	GL50803_16652
A8BRG5		A8BRG5	Ribosomal protein S17	GL50803_6135
A8BR71		A8BR71	Sec31	GL50803_2562
V6TEB8		V6TEB8	Serine/threonine protein kinase	GL50803_8445
V6TAU8		V6TAU8	Serine/threonine protein kinase	GL50803_17069
A8B748		A8B748	Serine/threonine-protein phosphatase (EC 3.1.3.16)	GL50803_15215
A8BLT6		A8BLT6	Serine/threonine-protein phosphatase (EC 3.1.3.16)	GL50803_14311
A8BNT2		A8BNT2	Spindle pole protein, putative	GL50803_17055
V6TE85		V6TE85	SSU ribosomal protein S19E	GL50803_152529
A8BS46		A8BS46	Tenascin	GL50803_114815
A8B301		A8B301	Tenascin-37 (Tenascin-like protein)	GL50803_16477
A8B7B6		A8B7B6	Tenascin-like (Tenascin-like protein)	GL50803_16833
A0A482G8E3		A0A482G8E3	Thioredoxin peroxidase	GL50803_14521
A8BSG2		A8BSG2	threonine--tRNA ligase (EC 6.1.1.3) (Threonyl-tRNA synthetase)	GL50803_13998
A8BZ88		A8BZ88	TPR_REGION domain-containing protein	GL50803_16312
A8BVD3		A8BVD3	Transketolase (EC 2.2.1.1)	GL50803_9704
A8BFU4		A8BFU4	Translocon-associated protein subunit beta	GL50803_9780
A8B8N3		A8B8N3	tryptophan--tRNA ligase (EC 6.1.1.2) (Tryptophanyl-tRNA synthetase)	GL50803_3032
Q8ISH9		Q8ISH9	Tubulin alpha chain	GL50803_103676,GL50803_112079
A8BP57		A8BP57	Ubiquitin-conjugating enzyme E2-17 kDa 3 (EC 6.3.2.19)	GL50803_15252
A8BGJ3		A8BGJ3	Uncharacterized protein	GL50803_12999
A8BP44		A8BP44	Uncharacterized protein	GL50803_15251
E2RTS0		E2RTS0	uracil phosphoribosyltransferase (EC 2.4.2.9) (UMP pyrophosphorylase)	GL50803_6563
A8BPC1		A8BPC1	Vacuolar ATP synthase E subunit	GL50803_10868
A8BPV3		A8BPV3	Vacuolar ATP synthase subunit B (EC 3.6.3.14)	GL50803_12216
E2RU40		E2RU40	vesicle-fusing ATPase (EC 3.6.4.6)	GL50803_101906
A8BEU2		A8BEU2	VSP	GL50803_137617
A8B497		A8B497	VSP	GL50803_137618
E2RU12		E2RU12	VSP with INR	GL50803_11470
V6TGF3		V6TGF3	XPG_I_2 domain-containing protein	GL50803_150373

## Sheet: Functional enrichment
	GO ID	GO Term	FDR
GO Biological process	GO:0006412	translation	5.8e-19
	GO:0006414	translational elongation	0.0018
	GO ID	GO Term	FDR
GO Cellular Component	GO:0022625	cytosolic large ribosomal subunit	6.7e-16
	GO:0005840	ribosome	4.2e-14
	GO:0022627	cytosolic small ribosomal subunit	4e-10
	GO:0005737	cytoplasm	0.00035
	GO:0005832	chaperonin-containing T-complex	0.0036
	GO:0005829	cytosol	0.036
GO Molecular Function	GO ID	GO Term	FDR
	GO:0003735	structural constituent of ribosome	9.5e-24
	GO:0051082	unfolded protein binding	0.0004
	GO:0005525	GTP binding	0.033
KEGG Pathway	GO ID	GO Term	FDR
	gla03010	Ribosome	3.8e-13
INTERPRO	GO ID	GO Term	FDR
	IPR002194	Chaperonin TCP-1, conserved site	0.021
	IPR017998	Chaperone tailless complex polypeptide 1 (TCP-1)	0.021
	IPR027409	GroEL-like apical domain	0.021
	IPR006195	Aminoacyl-tRNA synthetase, class II	0.021
	IPR027413	GroEL-like equatorial domain	0.021
	IPR027410	TCP-1-like chaperonin intermediate domain	0.021
	IPR002423	Chaperonin Cpn60/TCP-1	0.021
